# Supplementary material for: Slower Learning Rates from Negative Outcomes in Substance Use Disorder over a 1-Year Period and Their Potential Predictive Utility
Source: Comput Psychiatr. 2022 Jun 8;6(1):117–41. doi: 10.5334/cpsy.85 (PMC11104312; doi:10.5334/cpsy.85)
Supplement: Supplementary Code. — Study Data. [file cpsy-6-1-85-s2.csv]

id	Session	Group	Age	DAST	Sex	WRAT	OASIS	PHQ	Action_precision	Reward_sensitivity	LearningRate_wins	LearningRate_losses	Insensitivity_to_Information	Action_precision_posterior_variance	Insensitivity_to_information_posterior_variance	LearningRate_wins_posterior_variance	LearningRate_losses_posterior_variance	Reward_sensitivity_posterior_variance	Model_accuracy	Action_probability_under_model	Task_Wins	win_stay	win_shift	lose_stay	lose_shift	Task_Wins_1stHalf	win_stay_1stHalf	win_shift_1stHalf	lose_stay_1stHalf	lose_shift_1stHalf	Task_Wins_2ndHalf	win_stay_2ndHalf	win_shift_2ndHalf	lose_stay_2ndHalf	lose_shift_2ndHalf	Reaction_times	Matched_sample	Opioid_UD	Alcohol_UD	Cannabis_UD	Stimulant_UD	Sedative_UD
AA181	Baseline	HC	22.2630137	0	Female	65	0	2	5.258069083	4.712104159	0.226448742	0.555830321	0.717749849	0.122478163	0.059013136	0.074468096	0.19143656	0.099125526	0.728125	0.708486289	189	165	11	14	110	86	71	6	7	56	103	94	5	7	54	0.422197947	Yes	No	No	No	No	No
AA181	Follow_up	HC	23.30958904	1	Female	NA	6	8	3.871262488	6.20722744	0.455950835	0.423653435	0.964965817	0.129992891	0.062300929	0.119161416	0.145748055	0.095384631	0.8	0.748114041	187	164	10	61	65	87	68	5	24	43	100	96	5	37	22	0.411268262	Yes	No	No	No	No	No
AA512	Baseline	HC	44.86575342	0	Female	NA	0	0	3.075240355	6.481023414	0.578281777	0.311620855	0.846288857	0.133115239	0.06797427	0.161169138	0.111885527	0.085335043	0.74375	0.734647048	191	175	1	64	60	87	77	0	23	40	104	98	1	41	20	0.753182626	No	No	No	No	No	No
AA512	Follow_up	HC	45.96712329	NA	Female	NA	NA	NA	4.121125203	5.026379401	0.483071238	0.305179186	1.183057964	0.135596759	0.091160292	0.144621105	0.129771262	0.102146529	0.6875	0.654466581	194	122	62	48	68	96	30	50	5	55	98	92	12	43	13	0.792182372	No	No	No	No	No	No
AA576	Baseline	HC	46.12328767	0	Female	63	0	0	1.74357972	2.490623358	0.44887652	0.406322726	0.998464692	0.154972234	0.092699089	0.232467917	0.221124078	0.09011606	0.43125	0.384066171	166	128	27	50	95	79	61	9	28	42	87	67	18	22	53	0.811697046	Yes	No	No	No	No	No
AA576	Follow_up	HC	47.18630137	0	Female	NA	0	0	1.382825819	1.923934412	0.417217606	0.470682543	0.799117215	0.147851382	0.085077186	0.24895698	0.242568838	0.091643123	0.4125	0.363657411	172	131	30	52	87	91	61	18	27	34	81	70	12	25	53	0.541952225	Yes	No	No	No	No	No
AA624	Baseline	HC	42.52876712	1	Male	61	1	0	2.332140676	5.231603014	0.510220547	0.457505474	0.705240887	0.133124969	0.052191941	0.144984736	0.166134864	0.080423606	0.70625	0.637651357	182	167	4	15	114	86	74	2	4	60	96	93	2	11	54	0.635185259	Yes	No	No	No	No	No
AA624	Follow_up	HC	43.73150685	1	Male	NA	0	0	2.193630371	6.659801674	0.667496003	0.172104916	0.69901191	0.126251008	0.059864573	0.151936301	0.090631857	0.076275307	0.7125	0.668111183	180	161	7	52	80	85	70	2	22	46	95	91	5	30	34	0.598299752	Yes	No	No	No	No	No
AD421	Baseline	HC	28.63561644	0	Female	65	3	0	2.78272283	5.306497644	0.519728206	0.365199701	0.995522474	0.136642702	0.067209567	0.162530268	0.142772607	0.086963174	0.74375	0.698030155	215	190	13	52	45	102	81	9	21	29	113	109	4	31	16	0.388507658	Yes	No	No	No	No	No
AD421	Follow_up	HC	29.8	0	Female	NA	5	2	2.211728169	4.471482671	0.316445744	0.608332798	0.507244805	0.114091669	0.055741472	0.121207797	0.182720997	0.07649488	0.60625	0.555403321	181	137	31	19	113	80	55	15	11	59	101	82	16	8	54	0.589286615	Yes	No	No	No	No	No
AD656	Baseline	HC	52.70958904	0	Female	69	2	0	5.271778493	2.831087796	0.207649957	0.533826018	0.596578046	0.114204222	0.047617903	0.109193515	0.210383024	0.071233954	0.715625	0.623175912	181	155	15	18	112	94	66	13	6	55	87	89	2	12	57	0.561181555	Yes	No	No	No	No	No
AD656	Follow_up	HC	53.71506849	0	Female	NA	0	1	2.434110349	5.586460659	0.583420771	0.334277574	0.810408293	0.134353773	0.063587784	0.163841088	0.137384794	0.082257483	0.721875	0.663481376	195	183	1	68	48	92	80	0	27	33	103	103	1	41	15	0.433579429	Yes	No	No	No	No	No
AD710	Baseline	HC	23.97808219	0	Female	63	0	0	2.127923264	2.74954811	0.371046143	0.532965716	0.564132126	0.130269268	0.078804332	0.191992387	0.20785242	0.075290724	0.525	0.451563822	166	105	48	40	107	76	36	32	22	50	90	69	16	18	57	0.917456953	Yes	No	No	No	No	No
AD710	Follow_up	HC	24.99452055	0	Female	NA	1	0	2.551896782	3.780522117	0.457427695	0.457857288	0.695453436	0.141516136	0.064375121	0.162873267	0.192689203	0.077186108	0.628125	0.559208507	177	139	29	35	97	91	62	19	13	46	86	77	10	22	51	0.736683987	Yes	No	No	No	No	No
AF385	Baseline	HC	21.34520548	0	Female	66	2	1	3.65173958	5.986958564	0.580002612	0.2805955	0.738553288	0.133031538	0.068629901	0.16228179	0.11375082	0.081020805	0.825	0.7161339	183	157	13	73	57	92	80	3	27	30	91	77	10	46	27	1.073378645	Yes	No	No	No	No	No
AF385	Follow_up	HC	22.45753425	NA	Female	NA	NA	NA	2.595146116	4.138391061	0.654750351	0.394846749	0.140904687	0.061254683	0.052697229	0.13871617	0.161398856	0.025261648	0.79375	0.672970528	174	101	61	47	91	80	25	44	4	67	94	76	17	43	24	0.781270142	Yes	No	No	No	No	No
AG134	Baseline	HC	52.81369863	0	Female	65	2	0	1.979046606	3.356918883	0.41809616	0.480640247	0.875486948	0.147160017	0.075439788	0.20295649	0.205559515	0.082599111	0.5625	0.48483737	183	125	47	18	110	93	56	25	13	46	90	69	22	5	64	0.996607591	Yes	No	No	No	No	No
AG134	Follow_up	HC	53.79178082	NA	Female	NA	NA	NA	1.984687015	3.874330265	0.533467698	0.395398066	0.775949186	0.146252788	0.070973191	0.175301454	0.183256431	0.079387807	0.575	0.50296525	183	127	44	23	106	92	64	16	14	46	91	63	28	9	60	0.709559723	Yes	No	No	No	No	No
AG513	Baseline	HC	22.5369863	0	Male	67	0	1	1.572813944	4.545958698	0.467241641	0.523110514	0.761915885	0.135560209	0.070226122	0.162473676	0.202648053	0.078969196	0.609375	0.512786492	185	150	25	22	103	97	73	9	10	48	88	77	16	12	55	0.501951182	Yes	No	No	No	No	No
AG513	Follow_up	HC	23.57260274	0	Male	NA	0	1	2.032464295	4.453814606	0.568512931	0.354734562	0.795429825	0.13706519	0.07700115	0.171169756	0.172460904	0.075940945	0.628125	0.572308609	185	126	50	38	86	92	57	23	14	46	93	69	27	24	40	0.532653611	Yes	No	No	No	No	No
AG777	Baseline	HC	26.90136986	0	Female	66	1	2	1.514655118	5.022274255	0.613554635	0.357331911	0.629673962	0.138608333	0.065345803	0.162719117	0.170423792	0.074433435	0.61875	0.539323287	182	112	60	22	106	90	62	16	10	52	92	50	44	12	54	0.587161692	Yes	No	No	No	No	No
AG777	Follow_up	HC	28.11232877	NA	Female	NA	NA	NA	2.00368982	4.711185292	0.624783318	0.191672876	0.931722162	0.133834068	0.079508351	0.169627264	0.127103265	0.078429544	0.51875	0.507241992	196	98	83	51	68	94	45	35	28	32	102	53	48	23	36	0.209851541	Yes	No	No	No	No	No
AG799	Baseline	Substance+	35.64109589	2	Female	63	4	12	2.420007869	4.650964167	0.526317268	0.352467454	1.021114446	0.1446394	0.072673328	0.170173645	0.148663467	0.087177708	0.61875	0.570294873	182	159	9	44	88	77	68	1	22	49	105	91	8	22	39	0.899517722	No	No	No	Yes	No	No
AG799	Follow_up	Substance+	36.65753425	1	Female	NA	11	14	2.341609028	5.320066443	0.607909195	0.280225879	0.785101728	0.132528028	0.068796426	0.167474741	0.135762202	0.078500118	0.66875	0.627736166	185	157	15	68	60	91	70	8	29	33	94	87	7	39	27	0.62234262	No	No	No	Yes	No	No
AH917	Baseline	HC	27.9369863	0	Male	NA	1	2	2.269380717	5.480095658	0.535689091	0.443187001	0.673075376	0.125635184	0.057811454	0.140527347	0.179088032	0.076567342	0.728125	0.654990026	186	140	31	61	68	87	58	17	27	38	99	82	14	34	30	0.350423214	No	No	No	No	No	No
AH917	Follow_up	HC	28.96164384	NA	Male	57	NA	NA	1.955024113	4.195601633	0.597477129	0.145981463	1.563345526	0.147733044	0.097212213	0.177101556	0.166501608	0.08633761	0.5	0.44027184	160	99	51	81	69	75	35	30	34	41	85	64	21	47	28	0.222482152	No	No	No	No	No	No
AI314	Baseline	HC	20.36986301	0	Female	NA	5	1	1.760759881	4.075082002	0.617579623	0.549196898	0.106985801	0.059103845	0.063242003	0.133374907	0.156874435	0.029298203	0.709375	0.652662169	191	110	71	39	80	89	29	49	11	51	102	81	22	28	29	0.6285536	No	No	No	No	No	No
AI314	Follow_up	HC	21.38630137	NA	Female	NA	NA	NA	3.902572046	3.584399147	0.416899627	0.586617973	0.176322786	0.061417363	0.046888464	0.114566689	0.169507581	0.034868341	0.6875	0.692704644	185	126	48	43	83	86	35	36	13	56	99	91	12	30	27	0.696899163	No	No	No	No	No	No
AI548	Baseline	HC	37.26027397	0	Female	66	0	1	2.323109901	5.940533016	0.670415282	0.076827094	1.101356416	0.128673423	0.07007756	0.154710149	0.07299304	0.081180278	0.5	0.457438915	161	145	5	126	24	78	66	2	59	13	83	79	3	67	11	0.212045282	Yes	No	No	No	No	No
AI548	Follow_up	HC	38.55342466	0	Female	NA	0	0	2.779066432	2.263620028	0.201481063	0.570344334	0.594515208	0.129285701	0.065016627	0.159428725	0.198425396	0.087286966	0.5375	0.469154806	171	122	37	37	104	79	50	19	16	55	92	72	18	21	49	0.686316872	Yes	No	No	No	No	No
AI557	Baseline	HC	52.87945205	0	Male	69	2	1	2.457095209	6.152935563	0.588530596	0.289132568	1.021199905	0.131032738	0.06323343	0.163496597	0.099178227	0.08490663	0.684375	0.615177155	181	158	10	85	47	90	72	6	33	29	91	86	4	52	18	0.52449625	Yes	No	No	No	No	No
AI557	Follow_up	HC	53.9369863	NA	Male	NA	NA	NA	2.799996534	5.622875587	0.597508453	0.215048295	1.029574745	0.133834507	0.072104298	0.167574886	0.095009109	0.085013832	0.640625	0.612706606	174	132	30	86	52	87	54	21	32	33	87	78	9	54	19	0.538276297	Yes	No	No	No	No	No
AI961	Baseline	HC	35.48767123	0	Female	60	3	4	1.640076934	1.127477933	0.453666859	0.361399384	0.610059446	0.152223606	0.077819125	0.241094694	0.230769723	0.098358177	0.34375	0.351635708	157	79	70	67	84	76	38	29	41	32	81	41	41	26	52	0.720879354	Yes	No	No	No	No	No
AI961	Follow_up	HC	36.58356164	NA	Female	NA	NA	NA	1.275729875	2.088463522	0.333221302	0.580371994	0.539024488	0.125197696	0.081135793	0.242247353	0.221768906	0.086795068	0.440625	0.377721848	179	125	44	46	85	88	55	23	17	45	91	70	21	29	40	0.347863539	Yes	No	No	No	No	No
AI975	Baseline	Substance+	31.55342466	10	Male	NA	2	0	2.135352685	5.116220668	0.553719894	0.403954851	0.727133837	0.136038778	0.065889915	0.157896815	0.173016271	0.078485271	0.7125	0.635934869	189	164	14	36	86	83	67	1	15	57	106	97	13	21	29	0.372455964	No	Yes	Yes	Yes	Yes	No
AI975	Follow_up	Substance+	32.76164384	NA	Male	NA	NA	NA	4.476513457	2.404274126	0.261018511	0.495509319	0.610090911	0.132052409	0.053449492	0.134999942	0.207417843	0.061988049	0.625	0.557933228	189	122	54	25	99	98	50	32	12	46	91	72	22	13	53	0.534007747	No	Yes	Yes	Yes	Yes	No
AJ250	Baseline	Substance+	50.00547945	10	Male	64	0	0	2.4124099	6.428625246	0.652119228	0.160118341	0.895057598	0.128090299	0.059346904	0.158640827	0.074137751	0.080969885	0.559375	0.493486098	170	155	1	120	24	74	63	0	65	12	96	92	1	55	12	0.576862334	No	No	Yes	No	Yes	No
AJ250	Follow_up	Substance+	51.04931507	1	Male	62	0	0	1.790472349	6.708589364	0.668108018	0.187956409	0.692036683	0.124772936	0.059020725	0.154443617	0.104852756	0.07742943	0.7	0.615636701	200	183	3	82	32	101	85	2	41	12	99	98	1	41	20	0.55776757	No	No	Yes	No	Yes	No
AJ443	Baseline	HC	39.31506849	0	Male	59	0	2	4.189613804	5.687173604	0.368931747	0.490646732	0.875519728	0.131828294	0.062664057	0.100753185	0.173181147	0.094883483	0.759375	0.734153306	194	165	20	17	98	93	75	5	5	55	101	90	15	12	43	0.824370494	Yes	No	No	No	No	No
AJ443	Follow_up	HC	41.0630137	1	Male	NA	0	1	3.803371263	5.492929036	0.386941662	0.477658943	0.927086005	0.139069597	0.068507604	0.113826108	0.167285565	0.09300506	0.703125	0.701985456	185	145	27	25	103	88	73	6	10	51	97	72	21	15	52	0.950339649	Yes	No	No	No	No	No
AJ645	Baseline	HC	29.45479452	0	Female	54	0	0	2.48966544	4.782700227	0.409996723	0.516524556	0.778190939	0.138760761	0.064295647	0.149247322	0.184879953	0.081825139	0.68125	0.609264812	193	135	47	17	101	95	66	19	7	48	98	69	28	10	53	0.651492083	Yes	No	No	No	No	No
AJ645	Follow_up	HC	31.11232877	0	Female	NA	0	0	3.434395286	6.330587271	0.551020354	0.369598739	0.707709982	0.129642993	0.064992343	0.149797136	0.136971983	0.082776489	0.85	0.781949355	197	175	6	55	64	94	82	2	19	37	103	93	4	36	27	0.379978406	Yes	No	No	No	No	No
AJ695	Baseline	HC	25.93150685	0	Female	63	0	0	1.821171413	2.789642378	0.357100775	0.570436979	0.493754928	0.125701251	0.062929169	0.207194467	0.200944739	0.068277088	0.51875	0.460919621	175	119	46	15	120	94	54	30	6	50	81	65	16	9	70	0.719164556	Yes	No	No	No	No	No
AJ695	Follow_up	HC	26.95890411	0	Female	NA	0	2	3.259537474	2.947561831	0.259353079	0.574833693	0.458926867	0.110278326	0.057174559	0.13436631	0.195108693	0.06666687	0.6125	0.568665091	174	118	45	14	123	80	47	22	5	66	94	71	23	9	57	0.655458788	Yes	No	No	No	No	No
AK214	Baseline	HC	53.83561644	0	Female	68	2	0	2.351498	3.122243998	0.205296085	0.619913161	0.501641389	0.113428782	0.059816575	0.14773824	0.177740523	0.072899015	0.375	0.333152794	174	145	22	8	125	89	63	14	3	60	85	82	8	5	65	0.39043689	Yes	No	No	No	No	No
AK214	Follow_up	HC	54.80273973	NA	Female	NA	NA	NA	2.092766125	3.298551959	0.444803869	0.538863568	0.423187455	0.114264514	0.072829588	0.163374325	0.201670326	0.05679422	0.58125	0.535245358	179	114	48	19	119	86	42	35	6	57	93	72	13	13	62	0.363388805	Yes	No	No	No	No	No
AK314	Baseline	HC	20.15890411	2	Female	67	5	5	1.845092251	4.970861964	0.639893665	0.196467979	0.861679336	0.135096592	0.080137615	0.168547592	0.141445697	0.078652286	0.690625	0.593468924	183	161	12	73	54	98	78	7	33	22	85	83	5	40	32	0.840217806	Yes	No	No	No	No	No
AK314	Follow_up	HC	21.26849315	NA	Female	NA	NA	NA	2.709891048	6.049370765	0.579018556	0.369222283	0.668779783	0.13171103	0.059508588	0.156170615	0.13957962	0.08013213	0.759375	0.707283223	196	178	6	60	56	93	74	5	24	37	103	104	1	36	19	0.355075076	Yes	No	No	No	No	No
AK322	Baseline	HC	45.33150685	0	Male	63	1	0	2.266526034	2.810545221	0.31780734	0.551098956	0.60146212	0.132422398	0.064264131	0.211093784	0.211849779	0.072353574	0.528125	0.423618636	187	123	50	4	123	93	55	21	3	61	94	68	29	1	62	1.285401224	Yes	No	No	No	No	No
AK322	Follow_up	HC	46.72054795	0	Male	NA	2	2	1.938789073	4.065944422	0.255655568	0.618294984	0.622766537	0.130037965	0.065032795	0.132659547	0.183911739	0.083592478	0.55	0.488732381	179	125	43	11	121	92	62	16	0	62	87	63	27	11	59	0.89710945	Yes	No	No	No	No	No
AK407	Baseline	HC	19.96986301	0	Female	46	0	0	1.619779609	3.028199868	0.450208074	0.509176733	0.627991809	0.137001913	0.070999696	0.214807463	0.224252156	0.074745668	0.696875	0.502043346	167	93	67	36	104	89	48	29	20	43	78	45	38	16	61	0.483633094	Yes	No	No	No	No	No
AK407	Follow_up	HC	21.14520548	0	Female	NA	0	0	1.913245276	3.633461968	0.508709875	0.385115572	0.977788924	0.149999581	0.08086672	0.198738427	0.195454618	0.085986009	0.509375	0.447902524	168	113	44	49	94	86	53	21	25	41	82	60	23	24	53	0.436134071	Yes	No	No	No	No	No
AK523	Baseline	HC	18.56164384	0	Female	63	0	0	3.466462889	4.716209257	0.428284738	0.39590294	1.167214086	0.145438711	0.075947329	0.143121519	0.150128063	0.096883697	0.434375	0.383978985	191	138	38	39	85	91	62	16	20	42	100	76	22	19	43	0.617247939	Yes	No	No	No	No	No
AK523	Follow_up	HC	19.59178082	1	Female	NA	0	0	2.631605884	4.472328543	0.538060544	0.351292489	0.82411426	0.139229308	0.064328055	0.157708434	0.150323048	0.079743066	0.6875	0.641844413	198	137	48	31	84	92	62	19	12	47	106	75	29	19	37	1.031256775	Yes	No	No	No	No	No
AK714	Baseline	Substance+	39.78082192	9	Male	64	7	12	2.809284459	4.935275286	0.45643912	0.460340555	0.814923877	0.140760135	0.063752963	0.14216437	0.166982269	0.084314137	0.5875	0.537471647	191	166	12	36	86	89	68	9	16	47	102	98	3	20	39	0.500550055	No	No	Yes	Yes	Yes	No
AK714	Follow_up	Substance+	40.82191781	NA	Male	NA	NA	NA	2.245197226	5.067913617	0.606122996	0.298108119	0.716678399	0.134237263	0.071808078	0.164401984	0.145329632	0.074097765	0.6875	0.630705062	181	134	33	33	100	83	51	22	10	57	98	83	11	23	43	0.532006846	No	No	Yes	Yes	Yes	No
AK815	Baseline	HC	21.26849315	0	Male	59	11	6	3.750523938	5.819604242	0.425464931	0.452113628	0.941589151	0.136086797	0.064036667	0.122441072	0.156249639	0.092434186	0.71875	0.696712199	188	170	8	54	68	92	74	8	23	35	96	96	0	31	33	0.481175247	Yes	No	No	No	No	No
AK815	Follow_up	HC	22.40273973	2	Male	NA	7	3	2.925135401	5.080349424	0.379513879	0.496331328	1.003309758	0.140995193	0.066197135	0.11194441	0.176568519	0.091297405	0.640625	0.613277089	197	135	44	45	76	93	61	19	19	41	104	74	25	26	35	0.302528524	Yes	No	No	No	No	No
AL016	Baseline	Substance+	36.59178082	9	Male	65	12	11	1.481623596	5.221187243	0.588236973	0.406101745	0.703825535	0.134141788	0.060481877	0.157114886	0.18167917	0.078185724	0.640625	0.574009978	174	153	11	42	94	88	77	3	17	43	86	76	8	25	51	0.414570853	No	Yes	Yes	Yes	No	Yes
AL016	Follow_up	Substance+	37.6630137	2	Male	66	4	2	2.19782859	5.317060403	0.5490614	0.382151887	0.875920572	0.137726934	0.062573551	0.163155813	0.14944132	0.084094975	0.684375	0.649163706	194	165	18	53	64	95	74	7	27	32	99	91	11	26	32	0.430952318	No	Yes	Yes	Yes	No	Yes
AL017	Baseline	Substance+	34.08219178	10	Male	53	8	10	2.098821967	1.30108381	0.462011263	0.431921077	0.339792949	0.130028346	0.07389735	0.205384834	0.218094733	0.06307558	0.3625	0.328058869	174	45	114	11	130	79	16	53	4	67	95	29	61	7	63	0.670441388	No	No	No	No	Yes	Yes
AL017	Follow_up	Substance+	35.48219178	8	Male	NA	1	0	0.918568473	1.623130867	0.504513029	0.349584191	1.097382358	0.154662628	0.143879596	0.242756487	0.239318778	0.119444168	0.34375	0.335086744	161	42	110	52	96	75	20	48	27	45	86	22	62	25	51	0.114206165	No	No	No	No	Yes	Yes
AL323	Baseline	HC	25.56164384	0	Male	64	3	0	3.81962802	6.482486989	0.568096059	0.298964402	0.808954409	0.13740564	0.076885608	0.165206457	0.121235051	0.087779258	0.540625	0.548546918	205	173	17	60	50	101	75	9	20	36	104	98	8	40	14	0.358758039	Yes	No	No	No	No	No
AL323	Follow_up	HC	26.98082192	1	Male	NA	0	0	5.550605643	8.036517841	0.516100253	0.291818397	1.139862448	0.140824861	0.083238604	0.154440617	0.095962664	0.106413566	0.80625	0.792699878	194	179	2	75	44	90	77	0	38	25	104	102	2	37	19	0.366714248	Yes	No	No	No	No	No
AL404	Baseline	Substance+	51.82191781	6	Male	54	14	NA	2.348740493	4.279410333	0.371619301	0.506966977	1.006704204	0.142990263	0.077269375	0.134055665	0.191780745	0.089917782	0.61875	0.536680114	174	108	52	37	103	84	47	28	20	45	90	61	24	17	58	0.294643365	No	No	No	No	Yes	No
AL404	Follow_up	Substance+	52.8630137	6	Male	57	12	6	1.288839408	5.544880839	0.499379725	0.558417583	0.635177213	0.128457463	0.075064783	0.147546527	0.19230843	0.076461295	0.58125	0.522200754	188	137	40	34	89	91	64	16	14	46	97	73	24	20	43	0.450657748	No	No	No	No	Yes	No
AL417	Baseline	HC	32.12328767	0	Male	67	4	1	2.464157964	2.108029127	0.506910576	0.47610161	0.243518488	0.088353867	0.065463339	0.155755984	0.174947269	0.03887289	0.45625	0.443876032	186	102	74	22	102	92	27	52	2	59	94	75	22	20	43	0.423757819	Yes	No	No	No	No	No
AL417	Follow_up	HC	33.13972603	1	Male	NA	6	5	3.38432744	4.544916796	0.508680278	0.371649427	0.751026219	0.129162802	0.074464454	0.150569966	0.172704787	0.078024179	0.803125	0.715880434	202	149	38	43	70	96	56	26	10	48	106	93	12	33	22	0.512623601	Yes	No	No	No	No	No
AL473	Baseline	Substance+	27.91780822	5	Female	NA	6	3	3.195479305	3.074535508	0.232817397	0.535606545	0.844002757	0.145789627	0.065021146	0.1588005	0.208057462	0.093007301	0.65625	0.523141459	185	150	22	26	102	84	63	7	18	52	101	87	15	8	50	0.588719752	No	No	No	No	Yes	Yes
AL473	Follow_up	Substance+	28.96986301	0	Female	69	0	0	2.281511688	4.824718348	0.544657237	0.338194769	1.024345083	0.143951753	0.075275232	0.177086476	0.139802946	0.08588579	0.575	0.54258682	192	168	9	62	61	93	73	7	32	28	99	95	2	30	33	0.501903654	No	No	No	No	Yes	Yes
AL535	Baseline	Substance+	32.00821918	9	Male	NA	5	6	3.593002656	6.79586096	0.581209216	0.204651783	1.23911089	0.136740091	0.074985173	0.170732663	0.079984573	0.092071946	0.55	0.549332994	184	164	8	104	24	88	70	6	45	19	96	94	2	59	5	0.121725804	No	No	No	Yes	Yes	No
AL535	Follow_up	Substance+	33.21643836	3	Male	NA	0	3	1.77824	4.197095234	0.34271163	0.577944472	0.754812482	0.134221164	0.061940701	0.168881757	0.200092246	0.084156121	0.590625	0.51498299	173	138	22	39	101	86	68	7	13	52	87	70	15	26	49	0.421890436	No	No	No	Yes	Yes	No
AL556	Baseline	Substance+	28.09315068	8	Male	57	12	0	1.823450625	3.37006526	0.517103312	0.406206546	0.777622306	0.145867237	0.07269941	0.183302571	0.200719665	0.078806843	0.68125	0.474533705	179	132	37	30	101	86	58	18	15	49	93	74	19	15	52	0.41463943	No	No	Yes	Yes	Yes	No
AL556	Follow_up	Substance+	29.19178082	5	Male	60	7	0	3.265524432	7.084532279	0.664220843	0.09520474	0.862138163	0.135646885	0.091770782	0.159036821	0.079100502	0.081182209	0.634375	0.588550254	171	152	9	114	25	84	67	6	47	20	87	85	3	67	5	0.286126101	No	No	Yes	Yes	Yes	No
AL731	Baseline	HC	34.52876712	1	Male	66	2	1	3.288721676	4.954293474	0.484033055	0.319482902	1.338274079	0.140415707	0.087052173	0.155726751	0.131199839	0.096270012	0.55	0.552141307	185	118	57	46	79	87	34	39	18	49	98	84	18	28	30	0.361618265	Yes	No	No	No	No	No
AL731	Follow_up	HC	35.58356164	1	Male	NA	0	0	2.652649914	5.335028984	0.601047697	0.154389086	1.327625291	0.131969824	0.072911437	0.17083377	0.09458056	0.087255813	0.659375	0.581191079	178	140	26	97	37	80	60	10	52	18	98	80	16	45	19	0.153261985	Yes	No	No	No	No	No
AL906	Baseline	Substance+	28.90410959	9	Female	56	4	5	3.251409803	3.798913082	0.189496123	0.612083305	0.54231215	0.122541908	0.057167784	0.099279265	0.185828313	0.086285283	0.521875	0.49901932	181	161	8	17	114	87	71	4	7	58	94	90	4	10	56	0.740401011	No	No	No	No	Yes	Yes
AL906	Follow_up	Substance+	29.98082192	3	Female	NA	5	2	2.900092215	4.551767104	0.176675666	0.63996408	0.513372846	0.104105927	0.053264876	0.086737473	0.172076698	0.083896524	0.628125	0.581432976	171	137	21	20	122	83	63	9	7	61	88	74	12	13	61	0.683504838	No	No	No	No	Yes	Yes
AL939	Baseline	HC	51.44657534	0	Male	67	0	0	2.611772076	4.340503801	0.388021124	0.489523164	0.966224434	0.149330924	0.062640227	0.147725423	0.178069246	0.088384847	0.63125	0.571175339	204	171	22	36	71	101	78	12	18	32	103	93	10	18	39	0.760317208	Yes	No	No	No	No	No
AL939	Follow_up	HC	52.46849315	0	Male	NA	3	0	0.787506273	4.891621394	0.548869379	0.549035781	0.650463675	0.11997576	0.090860718	0.184736937	0.219584513	0.075177576	0.546875	0.441490778	166	107	47	31	115	87	57	18	16	49	79	50	29	15	66	0.578672888	Yes	No	No	No	No	No
AM031	Baseline	Substance+	38.68493151	10	Female	57	2	2	2.650058617	5.798697461	0.564673078	0.252788939	1.234302603	0.136372619	0.074660018	0.170655531	0.110719625	0.087844054	0.653125	0.625615885	187	153	19	75	53	88	65	11	29	35	99	88	8	46	18	0.484787456	No	No	Yes	No	Yes	No
AM031	Follow_up	Substance+	39.76712329	0	Female	NA	0	0	3.206031466	7.004988324	0.69618583	0.030746453	1.252998326	0.13312028	0.084278275	0.147514319	0.063056072	0.084170653	0.475	0.441102518	166	144	11	129	16	79	65	4	59	12	87	79	7	70	4	0.10420643	No	No	Yes	No	Yes	No
AM040	Baseline	Substance+	44.01643836	9	Female	56	9	6	1.564235071	3.665486153	0.495590003	0.472064096	0.746459384	0.139435897	0.069866703	0.210308379	0.225534667	0.077561417	0.45	0.426334636	182	116	53	18	113	99	61	26	7	46	83	55	27	11	67	1.029167893	No	Yes	No	No	Yes	No
AM040	Follow_up	Substance+	45.1369863	0	Female	NA	2	0	1.941188139	4.935138287	0.534320827	0.409011085	0.886063442	0.138950006	0.071795886	0.164064898	0.183935182	0.083021661	0.625	0.571710252	192	162	16	22	100	86	70	4	11	55	106	92	12	11	45	0.879048368	No	Yes	No	No	Yes	No
AM067	Baseline	HC	26.70136986	0	Female	57	0	0	2.729751211	6.202494963	0.598465068	0.295128444	0.801892367	0.134133117	0.065772125	0.163386582	0.111138642	0.082486696	0.571875	0.556225489	183	171	0	69	60	87	70	0	29	41	96	101	0	40	19	0.404815699	Yes	No	No	No	No	No
AM067	Follow_up	HC	28.29863014	1	Female	NA	1	0	3.994420879	6.84186156	0.583298351	0.244899254	0.876373107	0.136720436	0.078403686	0.168700002	0.099006159	0.088452265	0.825	0.799968113	202	184	2	88	26	108	93	2	29	16	94	91	0	59	10	0.364458529	Yes	No	No	No	No	No
AM141	Baseline	HC	27.31780822	0	Female	66	0	0	2.200886133	1.958284068	0.40257387	0.457574464	0.597689561	0.146328285	0.074872997	0.22653589	0.224482822	0.069571684	0.471875	0.416579979	179	98	70	10	122	85	48	27	5	60	94	50	43	5	62	1.383137163	Yes	No	No	No	No	No
AM141	Follow_up	HC	28.43287671	0	Female	NA	0	0	3.12493079	4.588403852	0.205279052	0.583957077	0.958767688	0.147685084	0.068074563	0.091471773	0.191447392	0.095637651	0.621875	0.579549353	194	180	1	28	91	95	84	1	16	39	99	96	0	12	52	0.688649147	Yes	No	No	No	No	No
AM152	Baseline	Substance+	37.25479452	7	Female	51	5	6	2.783185826	5.898575848	0.544457787	0.33271239	1.064273592	0.139094703	0.070025452	0.168915617	0.119775591	0.088720668	0.759375	0.685148212	207	192	4	66	38	105	87	1	30	22	102	105	3	36	16	0.440888034	No	No	No	No	Yes	No
AM152	Follow_up	Substance+	38.34794521	2	Female	NA	4	6	2.1638655	5.122447801	0.553968735	0.333615737	0.974121138	0.143261658	0.070138717	0.175503943	0.137198951	0.08564519	0.609375	0.564406752	169	163	0	63	74	87	76	0	36	28	82	87	0	27	46	0.627890287	No	No	No	No	Yes	No
AM250	Baseline	Substance+	28.74520548	0	Male	65	13	24	2.351626075	3.400128445	0.536510092	0.486543725	0.295672496	0.1002686	0.122401132	0.143555121	0.176572468	0.041510661	0.69375	0.574334995	175	89	69	53	89	80	21	50	11	58	95	68	19	42	31	0.432604974	No	No	Yes	No	No	No
AM250	Follow_up	Substance+	29.8739726	1	Male	NA	12	16	3.525751067	4.761316454	0.508302795	0.316889678	1.004212266	0.137808019	0.104231489	0.152649167	0.141779109	0.090152128	0.665625	0.641715051	193	110	69	68	53	89	33	45	22	40	104	77	24	46	13	0.263607334	No	No	Yes	No	No	No
AM257	Baseline	Substance+	54.24657534	5	Female	62	1	0	2.407449454	4.83212194	0.540127476	0.360146141	0.898052683	0.144482545	0.083942109	0.170293866	0.148599343	0.082718507	0.634375	0.591192926	182	137	31	43	89	93	61	18	16	45	89	76	13	27	44	0.935899283	No	No	No	No	Yes	No
AM257	Follow_up	Substance+	55.43561644	0	Female	NA	0	0	3.852974724	6.095771341	0.550169789	0.253597882	1.123322092	0.137867811	0.083222226	0.170263433	0.111249652	0.093514877	0.83125	0.806022243	211	190	8	58	44	101	80	6	20	34	110	110	2	38	10	0.437812277	No	No	No	No	Yes	No
AM258	Baseline	Substance+	25.47945205	10	Male	66	4	5	2.073060604	6.590948542	0.705425906	0.061094434	0.764376013	0.123407448	0.073954605	0.145320193	0.087313535	0.075895729	0.653125	0.542534819	180	154	12	96	38	92	72	9	42	17	88	82	3	54	21	0.367458363	Yes	Yes	No	No	Yes	Yes
AM258	Follow_up	Substance+	26.50958904	1	Male	55	11	8	1.988971775	5.299707151	0.668146495	0.078860865	1.162293241	0.13580822	0.087319125	0.158016562	0.114070426	0.080843519	0.615625	0.562578501	170	137	21	74	68	72	52	9	33	46	98	85	12	41	22	0.470650458	Yes	Yes	No	No	Yes	Yes
AM315	Baseline	Substance+	37.98356164	8	Female	58	2	5	2.243069585	3.658847875	0.50903072	0.433020282	0.617356406	0.141917413	0.069088886	0.171693712	0.192667969	0.071663704	0.5875	0.503540587	181	122	50	32	96	89	55	22	16	47	92	67	28	16	49	0.652065545	No	No	Yes	No	Yes	No
AM315	Follow_up	Substance+	39.03835616	1	Female	NA	1	0	3.143849692	3.056576545	0.340074176	0.493695021	0.722462992	0.141452683	0.0641033	0.161212127	0.198892632	0.073568939	0.64375	0.575720985	187	132	45	20	103	95	62	20	4	54	92	70	25	16	49	0.814645177	No	No	Yes	No	Yes	No
AM318	Baseline	Substance+	29.2739726	8	Female	57	0	0	2.012492597	5.889177813	0.626854042	0.303857637	0.610022077	0.1284885	0.062025568	0.159228199	0.142401761	0.074178045	0.634375	0.601967266	190	149	32	57	62	99	68	16	22	34	91	81	16	35	28	0.552505956	No	Yes	No	Yes	No	No
AM318	Follow_up	Substance+	30.8	1	Female	NA	2	2	2.876363206	4.774973285	0.459661236	0.404989798	1.06037716	0.140654555	0.06375538	0.144651094	0.156734797	0.090174643	0.740625	0.643775218	188	156	19	59	66	87	67	7	32	34	101	89	12	27	32	0.572234323	No	Yes	No	Yes	No	No
AM334	Baseline	Substance+	26.10410959	8	Female	69	0	5	1.343956507	2.898245617	0.478284169	0.43189044	1.037515317	0.140912411	0.098267071	0.216141788	0.23722954	0.08577823	0.459375	0.380311344	158	113	39	71	77	71	44	17	38	41	87	69	22	33	36	0.368664386	Yes	No	No	Yes	No	No
AM334	Follow_up	Substance+	27.11506849	9	Female	NA	6	4	1.974881751	2.554247593	0.330439653	0.498000922	0.967682023	0.150578687	0.073917685	0.222240963	0.214921566	0.093920441	0.471875	0.4047588	176	106	62	41	91	84	53	19	24	44	92	53	43	17	47	0.407458779	Yes	No	No	Yes	No	No
AM395	Baseline	HC	21.75068493	0	Male	67	2	1	2.968934934	5.87068098	0.293314136	0.635845692	0.371563488	0.099210853	0.044641691	0.084336179	0.172324883	0.071576842	0.75	0.738151666	187	170	2	33	95	92	82	1	6	51	95	88	1	27	44	0.533249405	Yes	No	No	No	No	No
AM395	Follow_up	HC	22.76712329	0	Male	NA	0	0	4.380238797	3.742885576	0.444782923	0.449331181	0.472753797	0.10576897	0.063466564	0.12627096	0.189673546	0.050853602	0.7625	0.672577141	184	135	36	36	93	92	46	31	7	56	92	89	5	29	37	0.495513693	Yes	No	No	No	No	No
AM573	Baseline	Substance+	25.48219178	6	Female	52	1	2	1.520093622	3.033261862	0.560598744	0.477010413	0.342216692	0.119764271	0.073961865	0.177270128	0.211853422	0.054775494	0.565625	0.478082089	180	110	61	19	110	92	49	31	8	52	88	61	30	11	58	0.877507269	No	Yes	No	No	No	No
AM573	Follow_up	Substance+	27.06575342	1	Female	NA	3	1	2.549837201	5.644773612	0.565914564	0.334826022	0.926809789	0.136798736	0.069152265	0.170663633	0.129064064	0.085330325	0.734375	0.693503956	193	170	13	47	70	98	77	8	24	31	95	93	5	23	39	0.743644749	No	Yes	No	No	No	No
AM657	Baseline	Substance+	32.61643836	6	Female	55	12	14	1.649683683	2.704886465	0.55674078	0.386002824	0.552044955	0.140404236	0.084856521	0.201879634	0.231848141	0.068801374	0.515625	0.42109881	177	96	71	43	90	77	37	28	26	49	100	59	43	17	41	0.861092538	No	No	No	No	Yes	No
AM657	Follow_up	Substance+	33.89589041	0	Female	NA	0	0	1.878504026	4.816072676	0.601376233	0.358337766	0.614612907	0.13621773	0.067878759	0.160234104	0.177185665	0.071843579	0.6375	0.590328441	191	150	30	48	72	91	64	15	23	38	100	86	15	25	34	0.47299252	No	No	No	No	Yes	No
AM905	Baseline	Substance+	27.6739726	6	Female	57	12	15	3.240331539	1.051841167	0.560148403	0.308235981	0.172963614	0.073813431	0.094134511	0.168035445	0.110453888	0.060207534	0.46875	0.446123766	148	37	102	6	155	75	9	54	4	73	73	28	48	2	82	0.963017366	No	No	No	Yes	No	No
AM905	Follow_up	Substance+	28.75616438	0	Female	NA	15	4	1.095755515	1.445972361	0.599762725	0.429836765	0.196881897	0.094973597	0.084751669	0.183186625	0.225889643	0.067578644	0.45625	0.372832219	167	47	108	22	123	81	11	57	9	63	86	36	51	13	60	0.343612034	No	No	No	Yes	No	No
AN059	Baseline	Substance+	48.33150685	10	Male	63	6	3	2.736848353	5.295193452	0.58123012	0.226054209	1.134079209	0.136502548	0.071634575	0.17277681	0.104895413	0.086771826	0.653125	0.617034825	189	164	12	77	47	93	73	6	35	26	96	91	6	42	21	0.231024681	Yes	No	Yes	Yes	Yes	Yes
AN059	Follow_up	Substance+	49.38082192	5	Male	NA	5	10	2.408242621	5.528615817	0.549209911	0.365720802	0.912995979	0.137759282	0.063308962	0.167757573	0.137347394	0.08573348	0.696875	0.648498734	203	187	3	67	43	104	89	1	32	18	99	98	2	35	25	0.356292251	Yes	No	Yes	Yes	Yes	Yes
AN440	Baseline	Substance+	31.68767123	5	Female	NA	2	0	3.084502253	5.666450552	0.468494966	0.372658025	1.36278609	0.141096347	0.0694638	0.148421987	0.134052412	0.094057684	0.715625	0.666545789	192	175	3	58	64	91	78	1	23	38	101	97	2	35	26	0.544367945	No	No	No	No	Yes	No
AN440	Follow_up	Substance+	32.7890411	1	Female	NA	0	0	5.922517874	4.17760432	0.095347365	0.600093502	0.765829725	0.122591771	0.059720722	0.076582946	0.186791017	0.109684341	0.634375	0.640073396	189	164	11	5	120	88	73	4	2	61	101	91	7	3	59	0.562146504	No	No	No	No	Yes	No
AN444	Baseline	Substance+	49.26575342	10	Female	64	2	2	2.228725071	5.278259082	0.596303852	0.255982689	1.057126373	0.136980638	0.073506341	0.171743618	0.117618622	0.084325615	0.690625	0.578816262	176	159	6	73	62	83	71	1	32	36	93	88	5	41	26	0.361957267	No	Yes	No	No	No	No
AN444	Follow_up	Substance+	50.41917808	1	Female	NA	0	0	2.11465486	7.22892672	0.703566313	0.072687706	0.81037962	0.123412494	0.069890707	0.146407245	0.090038598	0.077991212	0.671875	0.668480643	184	170	2	103	25	92	79	0	45	16	92	91	2	58	9	0.31785908	No	Yes	No	No	No	No
AN453	Baseline	Substance+	31.34794521	4	Female	58	9	6	1.885677423	3.898938979	0.590327396	0.219586583	1.187218419	0.144943865	0.094845312	0.182964894	0.148304636	0.08293496	0.59375	0.446305469	177	132	36	63	69	91	55	20	32	33	86	77	16	31	36	0.476256068	Yes	Yes	No	No	No	Yes
AN453	Follow_up	Substance+	32.41917808	1	Female	NA	0	0	2.130081727	2.221990556	0.313472531	0.573324765	0.408315879	0.104950959	0.063302897	0.193249593	0.196560445	0.064669828	0.471875	0.436455027	162	78	75	31	116	77	26	39	8	67	85	52	36	23	49	0.562827949	Yes	Yes	No	No	No	Yes
AN574	Baseline	HC	49.52876712	0	Male	57	1	1	2.096932668	5.155338938	0.625468777	0.222207976	0.840034401	0.134753253	0.076757617	0.167394044	0.132555584	0.077882887	0.6625	0.62859007	196	148	33	39	80	90	63	14	19	44	106	85	19	20	36	0.645947359	Yes	No	No	No	No	No
AN574	Follow_up	HC	50.52876712	1	Male	NA	1	2	1.797004577	5.392755972	0.678709424	0.15495936	0.619698816	0.127873469	0.064062818	0.150726592	0.111500448	0.06952589	0.546875	0.537747246	184	105	66	42	87	89	53	25	20	42	95	52	41	22	45	0.636803827	Yes	No	No	No	No	No
AN590	Baseline	Substance+	52.52054795	6	Female	53	2	0	1.686735029	5.972110086	0.675131822	0.169504712	0.701324316	0.126021579	0.059602311	0.153529887	0.115081486	0.07508595	0.63125	0.568584883	173	148	15	96	41	88	68	9	40	23	85	80	6	56	18	0.108427087	No	No	No	No	Yes	No
AN590	Follow_up	Substance+	53.63835616	2	Female	NA	0	0	1.798893579	4.034148985	0.579151574	0.288391522	1.008846671	0.140402368	0.081810423	0.179105866	0.172444747	0.080933139	0.521875	0.463118826	171	118	44	70	68	88	52	26	28	34	83	66	18	42	34	0.43178613	No	No	No	No	Yes	No
AN608	Baseline	Substance+	30.91232877	7	Female	46	0	0	2.833244269	4.18233241	0.213752454	0.599454315	0.70603666	0.134553781	0.059341066	0.094470119	0.187150964	0.090186105	0.628125	0.570597178	175	143	21	15	121	88	70	11	3	56	87	73	10	12	65	0.744900407	No	No	No	No	Yes	No
AN608	Follow_up	Substance+	32.1260274	0	Female	NA	2	1	1.853336804	3.398003002	0.353745646	0.583635655	0.517272476	0.120748337	0.068664364	0.16328321	0.200399751	0.074630046	0.58125	0.487650994	174	119	40	38	103	79	57	13	9	61	95	62	27	29	42	0.478915605	No	No	No	No	Yes	No
AN765	Baseline	Substance+	33.71780822	9	Male	63	3	1	1.806533344	4.738759923	0.411239299	0.550989722	0.767746021	0.134323248	0.071112736	0.12887608	0.197912812	0.081849061	0.628125	0.550966368	168	144	13	34	109	80	64	5	13	58	88	80	8	21	51	0.416731642	Yes	Yes	No	No	Yes	Yes
AN765	Follow_up	Substance+	34.70410959	9	Male	NA	0	0	1.77795263	5.032084764	0.526585389	0.442564659	0.80670942	0.142836485	0.072396674	0.156575817	0.167718868	0.082671217	0.58125	0.533962997	165	125	31	43	101	83	59	12	19	50	82	66	19	24	51	0.389335461	Yes	Yes	No	No	Yes	Yes
AN840	Baseline	Substance+	39.34520548	7	Female	62	1	1	3.266894994	4.570229013	0.206996618	0.579571019	0.94470874	0.138797489	0.067853453	0.083007606	0.188695925	0.099456844	0.578125	0.552958859	166	141	14	33	112	84	63	9	20	48	82	78	5	13	64	0.773252795	No	No	No	No	Yes	No
AN840	Follow_up	Substance+	40.44109589	8	Female	NA	0	0	2.26222266	5.259619526	0.445144793	0.513598735	0.772220327	0.141360245	0.062006932	0.129179384	0.180784292	0.084554362	0.7375	0.675495439	190	167	13	43	77	84	65	6	24	45	106	102	7	19	32	0.602108594	No	No	No	No	Yes	No
AN861	Baseline	HC	36.99452055	0	Female	59	0	2	1.723801243	3.262024776	0.50922434	0.440352514	0.674615364	0.143461087	0.073448285	0.196643423	0.212140075	0.076415791	0.534375	0.445456193	187	112	66	20	102	84	51	24	18	47	103	61	42	2	55	0.54150233	Yes	No	No	No	No	No
AN861	Follow_up	HC	38.21369863	0	Female	NA	0	1	1.702452081	4.700880089	0.63002312	0.237157831	0.868948351	0.137812547	0.076382416	0.166136088	0.145267188	0.078353147	0.5625	0.499900505	175	139	25	61	75	83	60	12	32	36	92	79	13	29	39	0.411881269	Yes	No	No	No	No	No
AO025	Baseline	Substance+	28.83561644	7	Female	64	11	5	2.211986736	4.629566695	0.586205958	0.287431203	0.879394607	0.141183387	0.082010758	0.17681229	0.14907498	0.07910124	0.565625	0.49736234	185	86	86	42	86	93	37	43	24	36	92	49	43	18	50	0.692111912	Yes	Yes	No	No	No	Yes
AO025	Follow_up	Substance+	29.95068493	4	Female	NA	2	0	1.601025858	5.187593424	0.676179569	0.196811001	0.547627169	0.131051853	0.061714845	0.151252957	0.137926828	0.067178312	0.6125	0.534754156	173	124	36	65	75	80	57	11	32	40	93	67	25	33	35	0.448302463	Yes	Yes	No	No	No	Yes
AO032	Baseline	HC	29.63287671	0	Male	68	0	1	2.6605742	5.36508645	0.610381432	0.180207542	1.063148354	0.135097073	0.085980762	0.172649772	0.11156505	0.083470546	0.703125	0.623522887	179	136	32	88	44	88	58	15	37	30	91	78	17	51	14	0.255030578	Yes	No	No	No	No	No
AO032	Follow_up	HC	30.75342466	0	Male	NA	0	2	2.469259198	6.297146395	0.664845796	0.107727843	0.880845435	0.128941508	0.074536528	0.157138693	0.090399742	0.079275784	0.6375	0.575247432	174	158	4	114	24	81	66	2	56	16	93	92	2	58	8	0.102882898	Yes	No	No	No	No	No
AO055	Baseline	Substance+	31.77260274	7	Male	62	5	3	2.004901219	1.482986491	0.359712483	0.496134734	0.478182493	0.138772611	0.070754893	0.220927897	0.223571401	0.074422766	0.459375	0.402869057	170	96	63	37	104	89	46	32	17	45	81	50	31	20	59	0.468019126	Yes	Yes	Yes	No	Yes	No
AO055	Follow_up	Substance+	32.79726027	8	Male	NA	1	1	1.931004202	3.658387367	0.5149578	0.3694597	1.005998087	0.147270521	0.082362453	0.187747695	0.193190724	0.082210563	0.609375	0.511494373	189	126	49	48	77	89	55	23	20	42	100	71	26	28	35	0.256626371	Yes	Yes	Yes	No	Yes	No
AO206	Baseline	Substance+	22.67123288	9	Female	66	5	6	1.567473688	2.409677694	0.47423622	0.538723131	0.333587885	0.113038428	0.07533631	0.212023513	0.206634873	0.058561498	0.49375	0.43805676	170	89	72	15	124	84	39	35	7	59	86	50	37	8	65	0.50010624	Yes	Yes	No	No	Yes	Yes
AO206	Follow_up	Substance+	23.69041096	7	Female	NA	10	9	1.996460791	3.365279319	0.541935137	0.39218538	0.623159375	0.141066593	0.078198931	0.180744605	0.203583649	0.068441781	0.603125	0.514151689	184	98	76	13	113	85	39	32	8	61	99	59	44	5	52	0.483187802	Yes	Yes	No	No	Yes	Yes
AO610	Baseline	HC	33.10136986	0	Male	65	1	1	1.154936252	4.45175243	0.263566693	0.673779084	0.436957684	0.104602418	0.066444678	0.159015555	0.161354038	0.07443976	0.578125	0.494803166	181	140	32	26	102	95	64	17	7	52	86	76	15	19	50	0.472050894	Yes	No	No	No	No	No
AO610	Follow_up	HC	34.21369863	0	Male	NA	3	0	3.222046264	5.404990765	0.510895458	0.337796254	1.084274224	0.134930726	0.07382429	0.154504438	0.133688815	0.090013334	0.73125	0.695553317	197	154	32	53	61	96	61	24	17	38	101	93	8	36	23	0.260856116	Yes	No	No	No	No	No
AO668	Baseline	Substance+	21.72876712	8	Male	65	8	7	2.37106219	4.290590261	0.553975757	0.222620256	1.43652403	0.139676009	0.087740211	0.185659973	0.146624919	0.088455428	0.55625	0.506584799	185	140	35	38	87	90	65	14	15	46	95	75	21	23	41	0.698310741	Yes	No	No	Yes	No	No
AO668	Follow_up	Substance+	22.96986301	5	Male	NA	9	2	4.304560214	6.290110371	0.410423348	0.446380144	1.017370474	0.143138173	0.071265478	0.124831847	0.150274438	0.09898377	0.771875	0.767115793	202	180	8	57	55	101	90	0	22	28	101	90	8	35	27	0.463770557	Yes	No	No	Yes	No	No
AO918	Baseline	Substance+	34.76986301	10	Female	53	10	12	1.828277382	4.645570855	0.506628783	0.461059307	0.798413729	0.141547746	0.072115096	0.170151044	0.191680682	0.079952169	0.696875	0.599996942	188	166	13	12	109	99	82	4	7	47	89	84	9	5	62	0.786723076	No	No	Yes	No	Yes	No
AO918	Follow_up	Substance+	35.83835616	7	Female	55	15	16	1.660904641	3.691501552	0.53738472	0.368971179	0.968489096	0.145398931	0.089576629	0.183125698	0.207368348	0.080280986	0.540625	0.433251537	153	117	29	28	126	88	62	16	9	53	65	55	13	19	73	0.764963789	No	No	Yes	No	Yes	No
AO931	Baseline	Substance+	30.69041096	9	Male	NA	1	0	2.300838956	3.348230638	0.435703789	0.471330662	0.718865739	0.139100333	0.070999709	0.173749447	0.205452337	0.075439265	0.603125	0.517715213	165	103	49	26	122	81	50	20	11	59	84	53	29	15	63	0.58176392	No	Yes	No	No	No	Yes
AO931	Follow_up	Substance+	31.71506849	1	Male	NA	0	0	2.679430602	2.914209198	0.399745035	0.505649987	0.518688536	0.126190238	0.066118051	0.170923003	0.204807067	0.060794769	0.5875	0.542778602	183	97	72	30	101	91	37	44	12	47	92	60	28	18	54	0.371522115	No	Yes	No	No	No	Yes
AP173	Baseline	Substance+	43.32328767	10	Male	NA	9	13	1.345776895	2.111360521	0.522291445	0.422692051	0.560465226	0.140244038	0.098574477	0.220197952	0.239293619	0.074182229	0.425	0.371507283	157	69	78	20	133	80	32	41	5	62	77	37	37	15	71	1.852219444	No	No	Yes	No	Yes	No
AP173	Follow_up	Substance+	44.6739726	0	Male	NA	0	0	1.89008677	3.564301701	0.414634843	0.506803773	0.804178418	0.139820627	0.096682179	0.182290262	0.207314892	0.07784067	0.6375	0.506042396	187	112	64	18	106	88	44	33	10	53	99	68	31	8	53	1.501481076	No	No	Yes	No	Yes	No
AP174	Baseline	Substance+	28.12328767	10	Female	58	11	1	0.649800628	1.043438287	0.524126666	0.333897111	0.931998023	0.149443993	0.170232813	0.242044147	0.238602424	0.133917847	0.31875	0.325451315	151	40	104	82	74	74	20	42	45	33	77	20	62	37	41	1.109352769	No	Yes	No	No	Yes	Yes
AP174	Follow_up	Substance+	29.33972603	0	Female	NA	0	4	1.736246745	3.053511438	0.263510767	0.595831405	0.690138579	0.128939705	0.081551315	0.198649951	0.202813876	0.080597529	0.509375	0.464301984	179	113	50	36	101	86	52	23	18	47	93	61	27	18	54	0.706805661	No	Yes	No	No	Yes	Yes
AP189	Baseline	Substance+	34.82739726	8	Female	56	4	9	1.763523968	4.975767608	0.499483737	0.514153217	0.630866763	0.124299879	0.084591491	0.140645621	0.205200676	0.070415349	0.65625	0.579220237	187	145	31	60	64	89	58	18	22	42	98	87	13	38	22	0.507135907	No	No	No	Yes	Yes	No
AP189	Follow_up	Substance+	35.98630137	3	Female	NA	2	3	3.258807151	6.001934891	0.625182197	0.106933223	1.26320364	0.132038334	0.079155213	0.166260839	0.081882183	0.087633433	0.653125	0.608919403	204	172	17	97	14	95	72	11	48	9	109	100	6	49	5	0.121748971	No	No	No	Yes	Yes	No
AP299	Baseline	Substance+	36.97260274	9	Female	46	3	10	1.892076666	5.68827168	0.438132624	0.562234776	0.660441898	0.120415304	0.053576852	0.135414329	0.189180586	0.081312786	0.671875	0.650554515	182	163	5	21	111	86	73	1	10	56	96	90	4	11	55	0.736744052	Yes	No	No	No	Yes	No
AP299	Follow_up	Substance+	38.10684932	1	Female	NA	2	0	2.14788014	5.003119246	0.581020572	0.355234206	0.746566318	0.133926713	0.06144405	0.156365271	0.161449584	0.077141046	0.665625	0.632420791	168	151	9	50	90	86	68	4	20	48	82	83	5	30	42	0.643771043	Yes	No	No	No	Yes	No
AP321	Baseline	Substance+	30.8739726	8	Female	52	7	8	2.333481849	5.428968241	0.637634061	0.114659812	1.202953934	0.130838299	0.072545858	0.162538118	0.083097369	0.083642982	0.484375	0.466166231	154	115	29	83	73	67	47	10	43	40	87	68	19	40	33	0.505871941	No	Yes	No	No	No	No
AP321	Follow_up	Substance+	32.54794521	7	Female	NA	5	1	1.992733756	4.232010125	0.585149635	0.325986614	0.734906969	0.139641073	0.074827743	0.173049797	0.178279498	0.074258159	0.54375	0.516768332	175	118	46	30	106	80	50	20	13	57	95	68	26	17	49	0.906035916	No	Yes	No	No	No	No
AP372	Baseline	Substance+	28.09863014	8	Female	50	0	2	1.724611741	4.899578136	0.635083305	0.260769761	0.74794268	0.138092003	0.080543344	0.162907839	0.161326502	0.075162831	0.6	0.533764174	181	121	49	49	81	87	54	20	26	40	94	67	29	23	41	0.334896497	No	No	No	No	Yes	No
AP372	Follow_up	Substance+	29.32876712	1	Female	NA	0	9	2.262599792	4.772141382	0.628076108	0.13857491	1.145049522	0.136823689	0.091767204	0.173030586	0.113522817	0.081869317	0.646875	0.534430788	194	144	34	62	60	87	65	13	32	30	107	79	21	30	30	0.178696191	No	No	No	No	Yes	No
AP450	Baseline	Substance+	37.1890411	2	Male	66	6	15	1.798662463	4.278098957	0.637146779	0.109130039	1.327002531	0.140905404	0.097580797	0.173296036	0.125750555	0.08340489	0.503125	0.408251067	176	135	30	78	57	87	69	7	41	23	89	66	23	37	34	0.631713098	Yes	No	Yes	No	No	No
AP450	Follow_up	Substance+	38.25205479	0	Male	NA	0	0	2.268589636	3.650856513	0.230517268	0.612290494	0.592357303	0.124534168	0.069446842	0.135322832	0.187166206	0.085157318	0.609375	0.521525412	176	152	8	18	122	81	68	5	9	58	95	84	3	9	64	0.78694164	Yes	No	Yes	No	No	No
AP602	Baseline	Substance+	31.14794521	1	Female	67	5	11	1.646484068	3.777932641	0.580712437	0.289729841	0.920064145	0.149153538	0.086284365	0.188288361	0.180629713	0.082623181	0.540625	0.418164034	166	131	24	98	47	83	60	10	47	23	83	71	14	51	24	0.147943371	Yes	No	Yes	No	No	No
AP602	Follow_up	Substance+	32.2109589	1	Female	NA	5	7	1.316276113	4.287231619	0.647150325	0.195567358	0.784130561	0.139898361	0.081555582	0.169867752	0.182716821	0.080012085	0.509375	0.416689248	168	141	16	106	37	88	69	5	49	17	80	72	11	57	20	0.172588894	Yes	No	Yes	No	No	No
AP699	Baseline	HC	21.16712329	0	Male	67	2	1	2.413099283	1.939658716	0.379954403	0.488274608	0.486969078	0.127742803	0.0746615	0.210045716	0.210766258	0.058924188	0.50625	0.455303577	154	81	62	10	147	74	29	32	2	77	80	52	30	8	70	0.772025147	Yes	No	No	No	No	No
AP699	Follow_up	HC	22.37534247	1	Male	NA	2	0	2.217919475	1.892978336	0.3337996	0.53002561	0.465469162	0.124156501	0.062331812	0.197270185	0.213726742	0.066026528	0.509375	0.443716606	172	101	59	6	134	85	51	26	1	62	87	50	33	5	72	1.218810245	Yes	No	No	No	No	No
AP857	Baseline	Substance+	30.38356164	4	Female	53	11	8	2.058650793	4.494339177	0.148139772	0.665771584	0.539199321	0.125974927	0.066596073	0.09397102	0.165767925	0.086353017	0.659375	0.590887437	208	181	15	10	94	102	72	14	5	49	106	109	1	5	45	0.477316968	No	No	Yes	No	No	No
AP857	Follow_up	Substance+	31.55890411	0	Female	NA	0	0	2.181636722	2.933863877	0.243728321	0.5649393	0.82291879	0.136357176	0.076801873	0.171873379	0.207426197	0.091785177	0.521875	0.439173957	168	105	51	53	91	80	47	24	24	45	88	58	27	29	46	0.388970476	No	No	Yes	No	No	No
AP868	Baseline	Substance+	53.11506849	9	Female	64	7	17	2.32613046	6.881600182	0.694023819	0.082224693	0.705917967	0.121575617	0.059326543	0.145612799	0.074353621	0.07437558	0.534375	0.510002938	179	160	7	110	23	85	68	3	56	13	94	92	4	54	10	0.256509846	No	Yes	Yes	Yes	No	Yes
AP868	Follow_up	Substance+	54.24931507	4	Female	NA	5	9	3.268041382	6.241338275	0.579800489	0.21329137	1.212040693	0.137257733	0.080745091	0.173957528	0.091093365	0.090118474	0.796875	0.709382379	195	175	6	71	48	95	79	3	30	28	100	96	3	41	20	0.536852762	No	Yes	Yes	Yes	No	Yes
AP913	Baseline	HC	28.13972603	1	Male	68	0	0	2.628362277	4.62128616	0.433441136	0.470809876	0.884641408	0.142466395	0.065999209	0.140556627	0.17581471	0.086356909	0.6375	0.576122234	178	136	33	42	89	92	62	18	23	37	86	74	15	19	52	0.355040497	Yes	No	No	No	No	No
AP913	Follow_up	HC	29.20547945	0	Male	NA	0	0	2.404333407	7.186617027	0.699569739	0.090061203	0.587166098	0.121853731	0.065986938	0.143791112	0.071050516	0.071837128	0.63125	0.618225033	178	161	8	95	36	92	76	6	38	20	86	85	2	57	16	0.278237102	Yes	No	No	No	No	No
AQ031	Baseline	Substance+	45.37534247	6	Female	64	0	0	2.550395276	4.417880529	0.534112161	0.244770857	1.475844895	0.143699091	0.089033573	0.180799395	0.133696459	0.091202259	0.584375	0.48032162	170	111	48	52	89	82	45	27	23	45	88	66	21	29	44	0.688379025	No	No	Yes	No	Yes	No
AQ031	Follow_up	Substance+	46.39452055	0	Female	NA	0	0	2.206292969	5.603993399	0.663876098	0.112083771	0.962442485	0.130334527	0.071870839	0.158383552	0.088208377	0.079203862	0.528125	0.518229641	171	153	6	87	54	74	59	4	49	28	97	94	2	38	26	0.590200714	No	No	Yes	No	Yes	No
AQ137	Baseline	Substance+	30.45753425	8	Female	54	0	2	3.644786764	4.782031102	0.178374979	0.58801764	0.885291608	0.139190188	0.059801043	0.074141471	0.186111571	0.100796433	0.65625	0.622394473	184	162	11	9	118	90	72	6	7	55	94	90	5	2	63	0.957102092	No	Yes	No	No	No	No
AQ137	Follow_up	Substance+	31.59726027	0	Female	NA	3	3	2.445609529	6.016937431	0.618370107	0.251600107	0.865813884	0.131343497	0.068555893	0.164214044	0.103808213	0.08126336	0.69375	0.668571061	185	162	12	41	85	84	66	8	24	42	101	96	4	17	43	0.49360678	No	Yes	No	No	No	No
AQ244	Baseline	Substance+	36.89863014	10	Male	64	3	6	2.087628651	3.133667632	0.527704762	0.471842906	0.369897029	0.11311671	0.061340946	0.18377332	0.221526521	0.051979114	0.55625	0.550856854	195	110	73	21	96	96	36	52	8	44	99	74	21	13	52	0.407369544	No	Yes	No	Yes	Yes	No
AQ244	Follow_up	Substance+	37.98356164	10	Male	NA	3	1	2.042165408	4.988518719	0.564514506	0.397966731	0.692002926	0.133618684	0.063389275	0.164862111	0.175219437	0.076192106	0.68125	0.608369636	173	136	25	43	96	85	63	12	18	47	88	73	13	25	49	0.457776717	No	Yes	No	Yes	Yes	No
AQ409	Baseline	Substance+	35.31232877	10	Female	54	10	8	1.627480373	4.137261006	0.56254135	0.459517816	0.485949162	0.130048294	0.060428578	0.176331345	0.221696528	0.066611851	0.68125	0.53903448	176	123	38	8	131	91	58	22	3	57	85	65	16	5	74	0.482606324	No	No	No	No	Yes	No
AQ409	Follow_up	Substance+	36.31506849	9	Female	NA	14	15	1.584764223	4.147749599	0.580898618	0.419800696	0.526458965	0.129905549	0.071571939	0.17565444	0.223305933	0.065384175	0.653125	0.541575856	188	105	70	15	110	91	42	38	9	51	97	63	32	6	59	0.417184843	No	No	No	No	Yes	No
AQ436	Baseline	Substance+	55.53972603	5	Male	64	5	3	2.291651215	6.105618758	0.675787072	0.072070674	1.084868047	0.129567542	0.075877641	0.154954374	0.080511089	0.081187769	0.51875	0.464645588	168	154	3	121	22	85	72	1	59	8	83	82	2	62	14	0.323313972	No	Yes	Yes	No	Yes	No
AQ436	Follow_up	Substance+	56.54246575	1	Male	NA	1	5	2.07559923	6.156468032	0.669398618	0.096075549	1.052336646	0.128194369	0.071547937	0.156181713	0.099915926	0.081884938	0.628125	0.546223027	188	173	8	101	18	95	78	3	48	11	93	95	5	53	7	0.251876533	No	Yes	Yes	No	Yes	No
AQ833	Baseline	Substance+	54.49863014	6	Male	63	14	18	3.184378915	6.648272713	0.584413518	0.244118018	1.069438605	0.136493641	0.072844441	0.171495223	0.088755669	0.088404978	0.7125	0.680055561	190	173	2	91	34	87	72	1	47	20	103	101	1	44	14	1.035674705	Yes	No	Yes	No	Yes	No
AQ833	Follow_up	Substance+	55.53972603	2	Male	NA	10	11	2.292708445	5.19380455	0.633316902	0.13826744	1.063454755	0.13753922	0.086522122	0.170211561	0.09743815	0.081889392	0.51875	0.47828096	187	152	21	103	24	84	66	5	56	13	103	86	16	47	11	0.741746213	Yes	No	Yes	No	Yes	No
AQ913	Baseline	Substance+	26.60821918	10	Female	64	15	20	1.929927967	3.509953572	0.434501155	0.524607415	0.594208528	0.135517102	0.058562458	0.165452466	0.210926993	0.072459257	0.609375	0.522110229	190	120	56	10	114	101	63	26	4	47	89	57	30	6	67	0.730057878	No	Yes	No	No	No	No
AQ913	Follow_up	Substance+	28.20821918	2	Female	NA	9	7	1.917821045	4.129364716	0.548377418	0.42690571	0.595826114	0.131787474	0.061464707	0.164615901	0.20636765	0.06976836	0.64375	0.590494084	178	154	13	15	118	81	62	5	8	65	97	92	8	7	53	0.614112742	No	Yes	No	No	No	No
AQ998	Baseline	Substance+	21.9369863	5	Female	43	5	7	2.122763698	2.384055206	0.343713196	0.536258693	0.549492613	0.132971355	0.061473826	0.220015276	0.217838476	0.07190332	0.528125	0.426975515	153	97	45	18	140	73	51	16	9	64	80	46	29	9	76	0.438686612	No	No	No	No	Yes	No
AQ998	Follow_up	Substance+	22.97534247	1	Female	NA	1	0	2.354883842	3.138079366	0.407037062	0.496610753	0.653790496	0.13778735	0.073354339	0.198922934	0.208187762	0.07008383	0.575	0.533853668	175	121	43	14	122	80	50	23	7	60	95	71	20	7	62	0.785806013	No	No	No	No	Yes	No
AR108	Baseline	Substance+	53.48219178	6	Male	60	7	5	2.394104083	8.194345187	0.62400254	0.373225267	0.512377668	0.113395225	0.061183355	0.148195653	0.138529612	0.073703477	0.875	0.822696602	215	201	0	63	36	102	86	0	21	33	113	115	0	42	3	0.553114048	No	No	Yes	No	No	No
AR108	Follow_up	Substance+	54.59178082	5	Male	NA	0	0	3.011026533	6.123268276	0.621863625	0.127224967	1.234416042	0.133751956	0.076905956	0.167782012	0.079844885	0.086674069	0.61875	0.582561101	175	157	5	113	25	79	66	3	55	16	96	91	2	58	9	0.304116097	No	No	Yes	No	No	No
AR142	Baseline	HC	25.88493151	0	Female	64	0	0	3.2162799	2.192785069	0.363206898	0.490154928	0.448190358	0.118766707	0.063829627	0.193849477	0.206992394	0.052949769	0.61875	0.507943162	178	90	74	4	132	83	37	36	3	64	95	53	38	1	68	0.58514226	Yes	No	No	No	No	No
AR142	Follow_up	HC	27.01369863	1	Female	NA	0	0	4.355344574	1.08327987	0.502512836	0.289697031	0.239594924	0.075382316	0.057229775	0.165346652	0.117908429	0.057272369	0.546875	0.44920816	169	31	127	0	142	79	9	57	0	74	90	22	70	0	68	0.498744812	Yes	No	No	No	No	No
AR165	Baseline	HC	24.02739726	0	Female	57	3	0	2.776528001	2.76512002	0.48416498	0.546837444	0.188156575	0.061324477	0.049089715	0.150554242	0.180899868	0.0307775	0.7	0.581407728	183	88	82	26	104	91	27	53	12	48	92	61	29	14	56	0.957397049	Yes	No	No	No	No	No
AR165	Follow_up	HC	25.19726027	1	Female	NA	7	6	3.340859516	4.63034669	0.29188576	0.555666528	0.768370338	0.135862176	0.065715889	0.100995299	0.190947865	0.089478978	0.709375	0.672958894	193	154	25	32	89	93	63	15	8	54	100	91	10	24	35	0.738768909	Yes	No	No	No	No	No
AR220	Baseline	HC	25.54246575	0	Male	66	1	1	1.690661585	3.654246647	0.302140655	0.617747672	0.51016489	0.121406618	0.063759456	0.184886023	0.189636936	0.07453271	0.63125	0.497411701	172	132	30	15	123	92	67	15	5	53	80	65	15	10	70	0.651352816	Yes	No	No	No	No	No
AR220	Follow_up	HC	26.72876712	1	Male	NA	0	1	1.658501757	3.168055696	0.3545661	0.543140072	0.829175205	0.134523876	0.077543844	0.198846069	0.220549228	0.087761052	0.5125	0.416766408	158	111	42	34	113	80	58	13	20	49	78	53	29	14	64	0.728567903	Yes	No	No	No	No	No
AR336	Baseline	HC	47.64931507	0	Male	62	0	0	2.429008294	5.496169607	0.600990186	0.272726946	0.881121875	0.128993664	0.062006553	0.164089896	0.114415597	0.080968612	0.6	0.570970209	168	132	26	54	88	78	60	8	23	49	90	72	18	31	39	0.646842446	Yes	No	No	No	No	No
AR336	Follow_up	HC	48.69315068	0	Male	NA	0	0	3.211339483	4.982653927	0.452499634	0.389722641	1.168889956	0.139190589	0.068490575	0.140288215	0.145556674	0.093704673	0.640625	0.605060337	182	137	32	14	117	87	62	14	8	56	95	75	18	6	61	0.553678383	Yes	No	No	No	No	No
AR393	Baseline	Substance+	53.13972603	6	Female	48	0	3	2.346925292	4.329451034	0.284750783	0.600679639	0.603154492	0.125237819	0.054247333	0.138786108	0.190612967	0.080349774	0.5875	0.569002316	189	162	19	19	100	88	67	9	6	58	101	95	10	13	42	0.950837933	No	No	No	No	Yes	No
AR393	Follow_up	Substance+	54.19726027	1	Female	NA	4	2	3.08464489	3.279112015	0.189561537	0.600198235	0.576852962	0.127139758	0.055290692	0.113268319	0.185743045	0.081273094	0.61875	0.550021659	182	157	15	11	117	86	69	8	5	58	96	88	7	6	59	0.874830287	No	No	No	No	Yes	No
AR465	Baseline	Substance+	31.93972603	10	Female	61	1	0	1.960973057	3.0415981	0.44828414	0.416348009	1.002695964	0.150097352	0.082655545	0.191144454	0.196765506	0.088970867	0.571875	0.426206656	166	146	12	73	69	87	68	7	35	30	79	78	5	38	39	0.476324421	No	No	No	No	Yes	No
AR465	Follow_up	Substance+	33.05205479	1	Female	NA	2	0	4.05795088	6.156675585	0.432945311	0.448705584	0.90611248	0.13720242	0.057761224	0.11885805	0.156115098	0.096372243	0.890625	0.799532656	194	180	0	53	67	94	79	0	23	38	100	101	0	30	29	0.455855813	No	No	No	No	Yes	No
AR485	Baseline	Substance+	55.41369863	7	Male	62	0	2	2.571652537	5.460196952	0.550734213	0.331395592	1.016611219	0.135524396	0.063267197	0.168224507	0.132466094	0.086537332	0.703125	0.661989078	188	171	5	70	54	90	75	4	33	28	98	96	1	37	26	0.57156573	No	No	Yes	No	Yes	No
AR485	Follow_up	Substance+	56.4739726	0	Male	NA	0	0	2.566914986	6.390897828	0.619762176	0.277131409	0.750272509	0.130512762	0.064204099	0.160291743	0.10136062	0.079812842	0.721875	0.690866457	198	179	9	66	46	98	84	2	29	25	100	95	7	37	21	0.426957325	No	No	Yes	No	Yes	No
AR486	Baseline	Substance+	35.19726027	7	Male	54	16	20	1.653477652	3.129988148	0.425654379	0.527640681	0.630389688	0.137913386	0.080998322	0.206838005	0.215177178	0.072600867	0.584375	0.472379802	185	121	48	15	116	77	52	20	9	59	108	69	28	6	57	0.895692006	No	No	No	Yes	Yes	Yes
AR486	Follow_up	Substance+	36.31506849	0	Male	NA	16	20	2.762297571	6.120008537	0.648570766	0.119818001	0.945303908	0.128079159	0.072800497	0.158332839	0.084884338	0.081150992	0.696875	0.642908446	194	170	12	89	29	93	74	8	39	19	101	96	4	50	10	0.194123141	No	No	No	Yes	Yes	Yes
AR508	Baseline	HC	40.33424658	0	Male	69	0	0	3.902004456	6.923297454	0.464183274	0.388140501	1.242491086	0.142313011	0.071538196	0.139363262	0.128362895	0.096363538	0.834375	0.80061907	198	184	3	73	40	98	85	1	27	27	100	99	2	46	13	0.468572411	Yes	No	No	No	No	No
AR508	Follow_up	HC	41.36986301	0	Male	NA	0	0	2.896491032	2.836629848	0.624248702	0.324981931	0.223630767	0.096310814	0.071475812	0.151868095	0.174752421	0.03270407	0.684375	0.622028833	179	101	67	39	93	88	18	57	4	61	91	83	10	35	32	0.433314277	Yes	No	No	No	No	No
AR560	Baseline	Substance+	27.84657534	7	Male	62	1	3	2.125426784	5.978686529	0.639091886	0.273345059	0.666965309	0.126307361	0.059045092	0.153726353	0.112749007	0.074403505	0.715625	0.666769642	188	161	13	70	56	88	69	5	29	37	100	92	8	41	19	0.383068969	No	No	Yes	Yes	Yes	No
AR560	Follow_up	Substance+	28.92054795	5	Male	NA	4	5	1.770886924	5.873132466	0.611906145	0.299753968	0.883882521	0.131909342	0.060808952	0.163839771	0.136519128	0.082827327	0.703125	0.619349907	194	169	13	79	39	100	82	4	32	22	94	87	9	47	17	0.182910586	No	No	Yes	Yes	Yes	No
AR612	Baseline	Substance+	38.61917808	9	Female	65	14	20	2.258547624	5.486163865	0.633489449	0.205109663	0.814331403	0.129901546	0.064065559	0.158728787	0.097499665	0.078432664	0.628125	0.604522164	189	170	7	64	59	94	75	5	28	32	95	95	2	36	27	0.39699021	Yes	Yes	No	No	Yes	No
AR612	Follow_up	Substance+	39.91232877	1	Female	NA	0	1	2.849846798	8.138441628	0.739057365	0.016272621	0.949197408	0.127691558	0.070585472	0.135426274	0.062015084	0.078264553	0.4125	0.391754657	135	128	1	162	9	65	56	0	78	6	70	72	1	84	3	0.187540243	Yes	Yes	No	No	Yes	No
AR823	Baseline	HC	21.99178082	0	Female	68	2	0	2.374160471	3.593553963	0.556323023	0.389781682	0.503504053	0.120745984	0.102078027	0.166274545	0.203795387	0.053927789	0.71875	0.581906646	166	95	59	34	112	77	29	37	9	65	89	66	22	25	47	0.618597065	Yes	No	No	No	No	No
AR823	Follow_up	HC	23.14794521	0	Female	NA	4	1	1.873504038	4.570346825	0.572799741	0.452522094	0.440172263	0.112129804	0.062773283	0.167764439	0.222742266	0.05835312	0.690625	0.623137402	187	138	37	35	90	90	53	26	12	49	97	85	11	23	41	0.556491726	Yes	No	No	No	No	No
AS009	Baseline	Substance+	33.10136986	7	Female	57	12	12	2.129851515	2.187827168	0.477146375	0.470747766	0.383573192	0.123420071	0.061249794	0.198439855	0.212767941	0.055695925	0.584375	0.456961378	168	82	77	13	128	86	41	34	3	62	82	41	43	10	66	0.730460626	Yes	No	No	No	Yes	No
AS009	Follow_up	Substance+	34.16164384	1	Female	NA	0	4	4.760099896	1.769636388	0.196585419	0.488764716	0.64019603	0.136127499	0.05885382	0.167045578	0.215554543	0.067812416	0.5125	0.49986374	182	103	67	2	128	88	41	35	2	62	94	62	32	0	66	0.624742072	Yes	No	No	No	Yes	No
AS495	Baseline	HC	21.51232877	0	Male	67	2	0	1.849244019	3.480410936	0.572189656	0.260753889	1.06153195	0.15043226	0.129769653	0.191479153	0.184273383	0.080329827	0.515625	0.435057632	180	64	103	34	99	83	24	49	12	55	97	40	54	22	44	0.488990037	Yes	No	No	No	No	No
AS495	Follow_up	HC	22.51780822	1	Male	NA	0	0	2.388633409	4.939747678	0.536906457	0.341016831	1.063624692	0.136702059	0.072713862	0.167521448	0.139298539	0.085309955	0.675	0.614776039	195	148	36	44	72	101	70	16	13	41	94	78	20	31	31	0.293080131	Yes	No	No	No	No	No
AS590	Baseline	Substance+	28.72054795	9	Male	65	10	11	1.462761318	3.175525456	0.485680222	0.486861689	0.669559019	0.140576381	0.073245818	0.211094636	0.218991496	0.076477371	0.55	0.436348307	163	131	22	20	127	85	68	7	13	52	78	63	15	7	75	0.975320185	Yes	Yes	Yes	No	No	Yes
AS590	Follow_up	Substance+	29.87123288	0	Male	NA	4	2	3.806643958	5.476142877	0.485921338	0.351657626	1.056584547	0.139458891	0.074765102	0.151696297	0.134956832	0.095253935	0.728125	0.72159871	168	148	7	64	81	82	65	4	25	46	86	83	3	39	35	0.530820861	Yes	Yes	Yes	No	No	Yes
AS619	Baseline	Substance+	52.98082192	6	Male	45	12	14	1.721918862	4.552113873	0.560518496	0.368665439	0.903300457	0.145200539	0.077445048	0.187114193	0.190911189	0.08270698	0.6	0.51796384	200	170	16	47	67	103	86	5	18	31	97	84	11	29	36	0.804189848	No	No	No	No	Yes	No
AS619	Follow_up	Substance+	54.09589041	2	Male	NA	3	10	2.579501721	6.482616191	0.656512208	0.162723415	0.752992967	0.127172285	0.069231643	0.158926115	0.103844248	0.078232083	0.75	0.719374551	215	194	9	72	25	100	83	2	40	15	115	111	7	32	10	0.353591365	No	No	No	No	Yes	No
AS632	Baseline	Substance+	34.67123288	9	Female	55	10	7	3.041863014	5.240728733	0.512183631	0.39505644	0.805082196	0.142457558	0.068156281	0.157019106	0.15484666	0.084645807	0.715625	0.69810352	197	170	18	34	78	92	73	7	17	43	105	97	11	17	35	0.781257251	No	No	Yes	No	Yes	No
AS632	Follow_up	Substance+	35.86027397	6	Female	NA	0	0	2.513400585	6.484558907	0.661282617	0.150766046	0.768056645	0.127895425	0.063423537	0.155607309	0.081974613	0.078079358	0.7375	0.698877587	183	172	0	82	46	96	82	0	35	23	87	90	0	47	23	0.487224852	No	No	Yes	No	Yes	No
AS724	Baseline	Substance+	20.30958904	7	Male	60	10	18	1.792876435	2.483898743	0.470253773	0.439337099	0.68252954	0.143885292	0.080408945	0.214078156	0.224936139	0.076636231	0.528125	0.431530869	167	95	63	71	71	87	43	31	35	31	80	52	32	36	40	0.231980235	No	No	No	Yes	Yes	No
AS724	Follow_up	Substance+	21.4	0	Male	NA	0	0	1.292933173	1.282000992	0.579481271	0.377400318	0.291467473	0.125756698	0.092060925	0.193290543	0.22888827	0.07839576	0.425	0.36085841	165	38	114	31	117	85	16	58	15	51	80	22	56	16	66	0.368728424	No	No	No	Yes	Yes	No
AS853	Baseline	Substance+	38.64931507	9	Female	53	3	1	1.580332321	3.422148759	0.532054047	0.343706186	1.138045783	0.151327402	0.091855867	0.195411305	0.20515475	0.086130059	0.453125	0.392881588	174	115	44	82	59	89	56	26	33	25	85	59	18	49	34	0.420971032	No	No	No	No	Yes	Yes
AS853	Follow_up	Substance+	39.75890411	1	Female	NA	1	0	2.931126425	4.848709188	0.465699071	0.358543305	1.355131861	0.142223049	0.079184284	0.156920805	0.141903194	0.094868471	0.60625	0.578529005	176	150	14	74	62	80	60	10	36	34	96	90	4	38	28	0.35182218	No	No	No	No	Yes	Yes
AS920	Baseline	Substance+	33.61643836	7	Female	52	5	5	1.84825836	3.10899776	0.394747727	0.562461843	0.482668442	0.120144681	0.064449184	0.206124823	0.19629582	0.065942611	0.55	0.486141991	186	115	57	15	113	83	50	20	11	59	103	65	37	4	54	1.075233452	No	No	No	Yes	Yes	No
AS920	Follow_up	Substance+	34.65479452	0	Female	NA	1	1	1.93114486	4.889746934	0.509191442	0.485307127	0.656392566	0.134144167	0.053554145	0.154060539	0.187245069	0.078811777	0.659375	0.60271269	179	145	20	30	105	89	69	7	11	53	90	76	13	19	52	0.726180865	No	No	No	Yes	Yes	No
AS924	Baseline	Substance+	34.26575342	9	Male	63	0	0	2.134026966	5.64310161	0.697491912	0.042573318	1.078763755	0.125187019	0.080622886	0.147707768	0.081941097	0.078499302	0.5	0.436096345	172	148	15	102	35	87	61	12	47	20	85	87	3	55	15	0.326127446	Yes	No	No	No	Yes	No
AS924	Follow_up	Substance+	35.2630137	2	Male	NA	0	0	2.700909995	5.772387657	0.697143783	0.021677801	1.678172307	0.132683366	0.087558914	0.149400182	0.076035778	0.085773501	0.403125	0.358793494	162	126	25	124	25	72	56	8	61	15	90	70	17	63	10	0.202192198	Yes	No	No	No	Yes	No
AS928	Baseline	Substance+	29.52328767	8	Male	62	4	3	2.564768951	4.466980997	0.189434398	0.637487465	0.549507028	0.113127912	0.056234654	0.093166566	0.174498824	0.09178703	0.6	0.564804615	166	144	12	6	138	80	63	4	3	70	86	81	8	3	68	0.533001862	No	No	Yes	No	No	No
AS928	Follow_up	Substance+	30.6	0	Male	NA	0	0	1.634427689	4.285945586	0.620956691	0.345254124	0.500006284	0.139150537	0.069699605	0.164970053	0.194686627	0.064867024	0.6125	0.543956724	192	126	54	12	108	98	65	21	5	49	94	61	33	7	59	0.627469313	No	No	Yes	No	No	No
AS948	Baseline	HC	22.86027397	1	Male	60	3	1	1.27343677	3.278550972	0.644725193	0.392987916	0.278733086	0.111415152	0.122237461	0.161294252	0.214738072	0.049467309	0.603125	0.485108391	184	70	103	34	93	92	18	63	11	48	92	52	40	23	45	0.404183259	Yes	No	No	No	No	No
AS948	Follow_up	HC	24.55342466	0	Male	NA	0	0	1.212227441	3.699549895	0.607719271	0.32540626	0.794420474	0.135872591	0.114305207	0.176119145	0.2286379	0.071221626	0.459375	0.402678569	149	47	96	60	97	71	24	38	24	54	78	23	58	36	43	0.391291352	Yes	No	No	No	No	No
AS988	Baseline	HC	46.50410959	0	Female	65	0	0	3.631981634	6.03309675	0.456723881	0.486647209	0.634823663	0.127337537	0.056989036	0.11788139	0.178045689	0.083273174	0.8625	0.820227313	200	182	2	41	75	91	75	0	12	53	109	107	2	29	22	0.688705587	Yes	No	No	No	No	No
AS988	Follow_up	HC	47.64383562	0	Female	NA	0	1	3.143880015	3.335301606	0.43058738	0.554978172	0.270116961	0.095436936	0.060380558	0.130628821	0.189362582	0.044483121	0.73125	0.629172757	198	113	72	29	86	97	36	51	8	45	101	77	21	21	41	0.622702576	Yes	No	No	No	No	No
AT009	Baseline	Substance+	39.4	8	Male	45	9	10	1.974939854	2.427739182	0.411882744	0.469196726	0.709119093	0.139859112	0.136500974	0.211359726	0.224541742	0.0808895	0.471875	0.425315563	171	74	83	29	114	80	24	47	10	59	91	50	36	19	55	0.669743462	No	No	Yes	Yes	Yes	Yes
AT009	Follow_up	Substance+	40.53424658	7	Male	NA	10	10	2.344517094	1.154246389	0.392372796	0.428858988	0.435966516	0.143244907	0.062497931	0.228028502	0.229716213	0.071604922	0.40625	0.389648644	179	68	98	16	118	86	28	48	9	55	93	40	50	7	63	0.620612383	No	No	Yes	Yes	Yes	Yes
AT016	Baseline	HC	18.52054795	0	Female	67	4	3	1.980520973	3.242066014	0.580621398	0.381122344	0.450216774	0.129322818	0.087786136	0.169653389	0.213885592	0.053602625	0.5625	0.518844785	192	105	75	43	77	93	45	36	14	45	99	60	39	29	32	0.449768703	Yes	No	No	No	No	No
AT016	Follow_up	HC	19.72876712	1	Female	NA	5	2	3.556902674	3.814693808	0.395327684	0.376589696	1.265583592	0.146690923	0.109749309	0.148582173	0.159646192	0.111371237	0.53125	0.520433775	173	93	66	55	86	80	28	45	20	47	93	65	21	35	39	0.482792968	Yes	No	No	No	No	No
AT042	Baseline	Substance+	51.75616438	7	Male	50	3	5	1.281285172	0.751259516	0.587631972	0.170149596	0.383478688	0.162133633	0.080475809	0.187674155	0.20534122	0.102643735	0.275	0.331028488	160	24	128	53	95	84	11	59	23	47	76	13	69	30	48	0.804995662	Yes	Yes	Yes	No	Yes	No
AT042	Follow_up	Substance+	52.91506849	6	Male	NA	7	7	1.177166526	1.906758252	0.507027038	0.466267852	0.490772963	0.131852997	0.105641389	0.223862461	0.238932113	0.079588959	0.409375	0.370596271	175	120	48	31	101	81	50	21	15	54	94	70	27	16	47	0.634704194	Yes	Yes	Yes	No	Yes	No
AT049	Baseline	Substance+	24.56986301	7	Female	47	0	3	1.998897371	3.966552493	0.358637316	0.538935534	0.876919966	0.137765962	0.077167548	0.146480646	0.206174364	0.08635718	0.559375	0.496243799	167	120	33	33	114	79	49	17	12	62	88	71	16	21	52	0.892213827	No	Yes	No	No	Yes	Yes
AT049	Follow_up	Substance+	25.62465753	4	Female	NA	1	0	2.468567022	4.109895965	0.465074582	0.49776822	0.552109625	0.134980512	0.053111171	0.153055758	0.20281507	0.072193311	0.715625	0.656002074	197	168	17	22	93	94	72	10	10	48	103	96	7	12	45	0.747138314	No	Yes	No	No	Yes	Yes
AT086	Baseline	Substance+	33.68493151	9	Male	62	7	6	3.688378313	6.832899548	0.457073118	0.495161106	0.658178138	0.123692279	0.055417254	0.114679912	0.163638952	0.084845205	0.803125	0.791498206	205	191	1	44	64	104	91	1	13	35	101	100	0	31	29	0.749373618	Yes	Yes	No	No	Yes	No
AT086	Follow_up	Substance+	34.71780822	4	Male	NA	4	8	3.174657149	5.887493354	0.559325017	0.33172366	0.816671567	0.132382857	0.0640086	0.154642649	0.129586159	0.084442545	0.765625	0.759261157	183	164	6	67	63	83	65	6	17	52	100	99	0	50	11	0.410247204	Yes	Yes	No	No	Yes	No
AT192	Baseline	Substance+	28.20821918	10	Male	68	1	10	2.457407222	2.190331055	0.253660767	0.566884001	0.507711272	0.125629355	0.060318702	0.185510849	0.200598768	0.068357902	0.509375	0.450221708	179	78	89	6	127	88	35	44	1	60	91	43	45	5	67	0.578491032	Yes	Yes	Yes	No	Yes	Yes
AT192	Follow_up	Substance+	29.46027397	10	Male	NA	0	0	2.552559068	4.951186739	0.489589401	0.450611556	0.755618196	0.140838788	0.063829121	0.157364525	0.171103564	0.08133332	0.709375	0.675534046	195	150	34	19	97	97	72	12	7	49	98	78	22	12	48	0.400336412	Yes	Yes	Yes	No	Yes	Yes
AT196	Baseline	Substance+	23.46027397	7	Female	53	0	0	2.376427942	3.877244249	0.443646506	0.442410924	0.94190394	0.150444285	0.076293272	0.17782972	0.182747868	0.085658293	0.553125	0.481684594	179	105	59	27	109	91	59	23	13	45	88	46	36	14	64	0.760566626	No	No	No	Yes	Yes	No
AT196	Follow_up	Substance+	24.53424658	0	Female	NA	3	0	2.113023679	3.754421933	0.323781569	0.563516805	0.73766484	0.126817659	0.083444494	0.136564307	0.192013864	0.082006609	0.603125	0.517691798	179	100	64	14	122	84	37	35	5	63	95	63	29	9	59	0.649614178	No	No	No	Yes	Yes	No
AT232	Baseline	Substance+	38.06849315	9	Female	64	17	10	2.4222752	4.828601104	0.589599136	0.182591709	1.349357293	0.136266909	0.076576082	0.175056676	0.105235198	0.087181155	0.546875	0.515460214	189	161	15	85	39	92	71	9	40	20	97	90	6	45	19	0.593000552	Yes	Yes	No	No	Yes	No
AT232	Follow_up	Substance+	39.48767123	1	Female	NA	14	10	2.733294202	5.65343759	0.614495765	0.181324495	0.970555222	0.133399559	0.075424845	0.167383952	0.096006002	0.082483263	0.715625	0.625572715	177	151	15	85	49	80	62	5	42	31	97	89	10	43	18	0.435545987	Yes	Yes	No	No	Yes	No
AT301	Baseline	Substance+	23.13972603	8	Male	59	7	7	1.77216331	5.096605845	0.492858653	0.485057566	0.85084863	0.137800889	0.067168947	0.160313207	0.193639234	0.083463978	0.65	0.57914446	190	165	11	24	100	95	79	4	5	52	95	86	7	19	48	0.464231974	Yes	Yes	Yes	Yes	Yes	Yes
AT301	Follow_up	Substance+	24.4739726	6	Male	NA	11	7	2.317247956	5.801417419	0.12041406	0.677742381	0.595507523	0.123863127	0.06236198	0.061927856	0.160522843	0.092197223	0.55625	0.553207966	179	147	23	7	123	94	76	9	4	51	85	71	14	3	72	0.754853207	Yes	Yes	Yes	Yes	Yes	Yes
AT306	Baseline	Substance+	38.7369863	9	Male	58	15	23	1.708080152	4.417152933	0.59030859	0.308096804	0.928343523	0.142528203	0.088323298	0.176444299	0.187372585	0.078683219	0.58125	0.499521348	170	113	47	43	97	78	47	23	18	52	92	66	24	25	45	0.804090936	No	Yes	No	Yes	Yes	Yes
AT306	Follow_up	Substance+	39.79726027	1	Male	NA	5	0	1.963279304	5.61770019	0.658440733	0.17629685	0.757962302	0.130831179	0.067325122	0.15836428	0.111811452	0.076765344	0.665625	0.590401202	179	157	9	81	53	79	65	4	37	34	100	92	5	44	19	0.285268829	No	Yes	No	Yes	Yes	Yes
AT530	Baseline	Substance+	22.83561644	10	Female	65	6	2	3.054212	2.825177012	0.457656194	0.513284569	0.286970355	0.088318935	0.064335968	0.150196383	0.180935582	0.040122538	0.675	0.588790558	176	103	59	19	119	87	35	42	6	57	89	68	17	13	62	0.653279317	Yes	Yes	No	No	Yes	No
AT530	Follow_up	Substance+	23.93424658	9	Female	NA	7	2	2.243575411	4.360294806	0.581988051	0.319661096	0.706512406	0.141960717	0.136863271	0.182950359	0.16592326	0.068424669	0.553125	0.517904348	179	81	82	55	82	80	28	44	25	43	99	53	38	30	39	0.427803256	Yes	Yes	No	No	Yes	No
AT649	Baseline	Substance+	33.63835616	7	Female	63	9	12	1.904681631	4.749499949	0.60173045	0.298666049	0.833502009	0.13830504	0.066820522	0.168405639	0.163604409	0.079486404	0.621875	0.551392383	179	150	20	59	71	90	75	4	22	39	89	75	16	37	32	0.560654791	Yes	No	Yes	No	Yes	No
AT649	Follow_up	Substance+	34.90958904	0	Female	NA	1	0	4.129677134	6.327151446	0.524226757	0.256298603	1.353363954	0.140164979	0.085495048	0.166587464	0.098860248	0.099772405	0.75625	0.72648932	185	165	9	69	57	88	70	7	29	34	97	95	2	40	23	0.45119401	Yes	No	Yes	No	Yes	No
AT668	Baseline	Substance+	20.34794521	6	Female	61	3	2	1.815046091	3.786396774	0.48390494	0.497107833	0.603963933	0.136454257	0.065946925	0.173916051	0.208982397	0.071789037	0.615625	0.521802314	182	118	53	25	104	88	53	23	11	53	94	65	30	14	51	0.5326804	Yes	No	No	Yes	Yes	No
AT668	Follow_up	Substance+	21.44657534	1	Female	NA	5	0	2.082048101	4.628867064	0.550836831	0.390440761	0.767734744	0.136522998	0.065205082	0.164847791	0.169143795	0.077642848	0.6	0.556976788	198	127	62	32	79	99	60	25	20	35	99	67	37	12	44	0.41736554	Yes	No	No	Yes	Yes	No
