# Supplementary material for: Slower Learning Rates from Negative Outcomes in Substance Use Disorder over a 1-Year Period and Their Potential Predictive Utility
Source: Comput Psychiatr. 2022 Jun 8;6(1):117–41. doi: 10.5334/cpsy.85 (PMC11104312; doi:10.5334/cpsy.85)
Supplement: Supplementary MATLAB code. — Study Data. [file cpsy-6-1-85-s3.zip]

Archive with 10 entries (10 files):
- Supplementary MATLAB code/main_script.m
- Supplementary MATLAB code/README.md
- Supplementary MATLAB code/spm_MDP_VB_X_eta2.m
- Supplementary MATLAB code/TAB_fit.m
- Supplementary MATLAB code/TAB_gen_model.m
- Supplementary MATLAB code/TAB_inversion.m
- Supplementary MATLAB code/TAB_plot.m
- Supplementary MATLAB code/TAB_sim.m
- Supplementary MATLAB code/TAB_sim_fit.m
- Supplementary MATLAB code/TAB00.csv
