# Supplementary material for: Slower Learning Rates from Negative Outcomes in Substance Use Disorder over a 1-Year Period and Their Potential Predictive Utility
Source: Comput Psychiatr. 2022 Jun 8;6(1):117–41. doi: 10.5334/cpsy.85 (PMC11104312; doi:10.5334/cpsy.85)
Supplement: Supplementary MATLAB code. — Study Data. [file cpsy-6-1-85-s3.zip › Supplementary MATLAB code/README.md]

# 3-armed_bandit_task_model

These scripts allow the reader to simulate and plot behavioral data for the 3-armed bandit task model described in the associated papers. They also allow the reader to import example data from a real participant. Finally, for either real or simulated behavior, they allow the reader to fit this behavior to the model, which includes the five parameters described in the associated papers (Smith et al., 2020, 2022).

Each of these options are available, with comments explaining their use, within the main_script.m file.

Smith, R., Schwartenbeck, P., Stewart, J. L., Kuplicki, R., Ekhtiari, H., Paulus, M. P., & Tulsa 1000 Investigators. (2020). Imprecise action selection in substance use disorder: Evidence for active learning impairments when solving the explore-exploit dilemma. Drug and Alcohol Dependence, 215, 108208.

Smith, R., Taylor, S., Stewart, J. L., Guinjoan, S. M., Ironside, M., Kirlic, N., Ekhtiari, M., White, E. J., Zheng, H., Kuplicki, R., Tulsa 1000 Investigators and Paulus, M. P. (2022). Slower Learning Rates from Negative Outcomes in Substance Use Disorder over a 1-Year Period and Their Potential Predictive Utility. Computational Psychiatry, pp. 1–25. DOI: https://doi.org/10.5334/cpsy.85
