# Supplementary material for: Slower Learning Rates from Negative Outcomes in Substance Use Disorder over a 1-Year Period and Their Potential Predictive Utility
Source: Comput Psychiatr. 2022 Jun 8;6(1):117–41. doi: 10.5334/cpsy.85 (PMC11104312; doi:10.5334/cpsy.85)
Supplement: Supplementary MATLAB code. — Study Data. [file cpsy-6-1-85-s3.zip › Supplementary MATLAB code/TAB00.csv]

trial_number	trial_type	event_code	absolute_time	response_time	response	result
NA	NA	1	0.005095325	NA	NA	NA
NA	NA	2	152.4413569	152.4362615	NA	NA
0	0.4937-0.8078-0.6343	3	152.4900755	NA	NA	NA
0	0.4937-0.8078-0.6343	4	152.5065409	NA	NA	NA
0	0.4937-0.8078-0.6343	5	161.4707733	8.96423237	1	1
1	0.4937-0.8078-0.6343	4	161.7719452	NA	NA	NA
1	0.4937-0.8078-0.6343	5	164.5249587	2.753013589	2	1
2	0.4937-0.8078-0.6343	4	164.8270395	NA	NA	NA
2	0.4937-0.8078-0.6343	5	166.044778	1.217738471	3	1
3	0.4937-0.8078-0.6343	4	166.3463341	NA	NA	NA
3	0.4937-0.8078-0.6343	5	166.9247362	0.57840206	1	0
4	0.4937-0.8078-0.6343	4	167.2310946	NA	NA	NA
4	0.4937-0.8078-0.6343	5	169.3803569	2.149262344	2	1
5	0.4937-0.8078-0.6343	4	169.6850911	NA	NA	NA
5	0.4937-0.8078-0.6343	5	171.0306233	1.34553214	3	0
6	0.4937-0.8078-0.6343	4	171.3378874	NA	NA	NA
6	0.4937-0.8078-0.6343	5	173.9888089	2.650921489	2	0
7	0.4937-0.8078-0.6343	4	174.2927893	NA	NA	NA
7	0.4937-0.8078-0.6343	5	175.8775354	1.584746128	1	0
8	0.4937-0.8078-0.6343	4	176.1791794	NA	NA	NA
8	0.4937-0.8078-0.6343	5	176.7087864	0.529607025	3	0
9	0.4937-0.8078-0.6343	4	177.0140079	NA	NA	NA
9	0.4937-0.8078-0.6343	5	177.8856411	0.871633278	2	1
10	0.4937-0.8078-0.6343	4	178.1825436	NA	NA	NA
10	0.4937-0.8078-0.6343	5	181.2765129	3.093969287	2	1
11	0.4937-0.8078-0.6343	4	181.5715776	NA	NA	NA
11	0.4937-0.8078-0.6343	5	182.1416658	0.57008823	2	0
12	0.4937-0.8078-0.6343	4	182.4396822	NA	NA	NA
12	0.4937-0.8078-0.6343	5	183.1006518	0.660969589	3	1
13	0.4937-0.8078-0.6343	4	183.4079048	NA	NA	NA
13	0.4937-0.8078-0.6343	5	186.2284181	2.820513244	1	0
14	0.4937-0.8078-0.6343	4	186.529865	NA	NA	NA
14	0.4937-0.8078-0.6343	5	187.6289439	1.099078867	3	1
15	0.4937-0.8078-0.6343	4	187.9321902	NA	NA	NA
15	0.4937-0.8078-0.6343	5	188.796475	0.8642848	3	1
16	0.4937-0.8078-0.6343	6	189.0840415	36.59396601	NA	9
16	0.4937-0.8078-0.6343	7	192.2890083	3.204966801	NA	NA
16	0.6771-0.8909-0.1205	3	192.3228515	NA	NA	NA
16	0.6771-0.8909-0.1205	4	192.3394284	NA	NA	NA
16	0.6771-0.8909-0.1205	5	194.132804	1.793375621	1	0
17	0.6771-0.8909-0.1205	4	194.4262325	NA	NA	NA
17	0.6771-0.8909-0.1205	5	194.8375543	0.41132176	2	1
18	0.6771-0.8909-0.1205	4	195.1440946	NA	NA	NA
18	0.6771-0.8909-0.1205	5	197.5727707	2.428676142	3	0
19	0.6771-0.8909-0.1205	4	197.8653246	NA	NA	NA
19	0.6771-0.8909-0.1205	5	198.4215369	0.556212365	2	1
20	0.6771-0.8909-0.1205	4	198.7167103	NA	NA	NA
20	0.6771-0.8909-0.1205	5	199.1408102	0.424099986	2	1
21	0.6771-0.8909-0.1205	4	199.4345478	NA	NA	NA
21	0.6771-0.8909-0.1205	5	199.9643932	0.52984537	2	1
22	0.6771-0.8909-0.1205	4	200.2692115	NA	NA	NA
22	0.6771-0.8909-0.1205	5	200.8059044	0.536692925	2	1
23	0.6771-0.8909-0.1205	4	201.1041115	NA	NA	NA
23	0.6771-0.8909-0.1205	5	201.72626	0.622148527	2	0
24	0.6771-0.8909-0.1205	4	202.0221121	NA	NA	NA
24	0.6771-0.8909-0.1205	5	202.8522205	0.830108318	1	0
25	0.6771-0.8909-0.1205	4	203.1573749	NA	NA	NA
25	0.6771-0.8909-0.1205	5	204.0285395	0.871164572	3	0
26	0.6771-0.8909-0.1205	4	204.3259902	NA	NA	NA
26	0.6771-0.8909-0.1205	5	204.9888967	0.662906565	2	1
27	0.6771-0.8909-0.1205	4	205.2942533	NA	NA	NA
27	0.6771-0.8909-0.1205	5	206.1415489	0.847295632	2	1
28	0.6771-0.8909-0.1205	4	206.4461545	NA	NA	NA
28	0.6771-0.8909-0.1205	5	206.8199864	0.373831834	2	1
29	0.6771-0.8909-0.1205	4	207.1139144	NA	NA	NA
29	0.6771-0.8909-0.1205	5	207.8132799	0.699365565	2	1
30	0.6771-0.8909-0.1205	4	208.1155851	NA	NA	NA
30	0.6771-0.8909-0.1205	5	208.5169768	0.401391692	2	0
31	0.6771-0.8909-0.1205	4	208.8167146	NA	NA	NA
31	0.6771-0.8909-0.1205	5	209.35648	0.539765459	3	0
32	0.6771-0.8909-0.1205	6	209.6349131	17.31206157	NA	9
32	0.6771-0.8909-0.1205	7	213.2168897	3.581976657	NA	NA
32	0.3623-0.3891-0.1726	3	213.2408234	NA	NA	NA
32	0.3623-0.3891-0.1726	4	213.2574362	NA	NA	NA
32	0.3623-0.3891-0.1726	5	214.9402209	1.682784661	2	1
33	0.3623-0.3891-0.1726	4	215.2441514	NA	NA	NA
33	0.3623-0.3891-0.1726	5	215.7881854	0.544033991	3	0
34	0.3623-0.3891-0.1726	4	216.0956628	NA	NA	NA
34	0.3623-0.3891-0.1726	5	216.7250224	0.629359586	1	0
35	0.3623-0.3891-0.1726	4	217.0304092	NA	NA	NA
35	0.3623-0.3891-0.1726	5	217.3567372	0.326328022	2	0
36	0.3623-0.3891-0.1726	4	217.6648929	NA	NA	NA
36	0.3623-0.3891-0.1726	5	218.3560752	0.691182311	3	0
37	0.3623-0.3891-0.1726	4	218.6497959	NA	NA	NA
37	0.3623-0.3891-0.1726	5	218.9733183	0.323522343	1	1
38	0.3623-0.3891-0.1726	4	219.2676106	NA	NA	NA
38	0.3623-0.3891-0.1726	5	220.7415451	1.473934499	1	1
39	0.3623-0.3891-0.1726	4	221.0371213	NA	NA	NA
39	0.3623-0.3891-0.1726	5	221.6534791	0.616357841	1	0
40	0.3623-0.3891-0.1726	4	221.9553016	NA	NA	NA
40	0.3623-0.3891-0.1726	5	222.5726966	0.617395038	2	1
41	0.3623-0.3891-0.1726	4	222.8734445	NA	NA	NA
41	0.3623-0.3891-0.1726	5	223.6292969	0.755852339	2	1
42	0.3623-0.3891-0.1726	4	223.9252514	NA	NA	NA
42	0.3623-0.3891-0.1726	5	224.6918583	0.766606919	2	0
43	0.3623-0.3891-0.1726	4	224.9936799	NA	NA	NA
43	0.3623-0.3891-0.1726	5	228.2790169	3.285337056	2	0
44	0.3623-0.3891-0.1726	4	228.5829451	NA	NA	NA
44	0.3623-0.3891-0.1726	5	229.1241826	0.541237435	2	1
45	0.3623-0.3891-0.1726	4	229.4343445	NA	NA	NA
45	0.3623-0.3891-0.1726	5	229.5798857	0.145541206	3	0
46	0.3623-0.3891-0.1726	4	229.8850903	NA	NA	NA
46	0.3623-0.3891-0.1726	5	230.7881742	0.903083909	1	1
47	0.3623-0.3891-0.1726	4	231.087081	NA	NA	NA
47	0.3623-0.3891-0.1726	5	232.1086115	1.021530542	1	0
48	0.3623-0.3891-0.1726	6	232.3892732	19.14844981	NA	7
48	0.3623-0.3891-0.1726	7	235.0577977	2.66852448	NA	NA
48	0.6982-0.5139-0.47	3	235.0938655	NA	NA	NA
48	0.6982-0.5139-0.47	4	235.1104724	NA	NA	NA
48	0.6982-0.5139-0.47	5	237.0047481	1.894275714	3	1
49	0.6982-0.5139-0.47	4	237.3140855	NA	NA	NA
49	0.6982-0.5139-0.47	5	237.7721966	0.458111109	2	1
50	0.6982-0.5139-0.47	4	238.0820854	NA	NA	NA
50	0.6982-0.5139-0.47	5	238.3740502	0.291964799	1	1
51	0.6982-0.5139-0.47	4	238.6830883	NA	NA	NA
51	0.6982-0.5139-0.47	5	241.1327199	2.449631635	3	0
52	0.6982-0.5139-0.47	4	241.4376987	NA	NA	NA
52	0.6982-0.5139-0.47	5	242.3876481	0.94994938	2	1
53	0.6982-0.5139-0.47	4	242.6897391	NA	NA	NA
53	0.6982-0.5139-0.47	5	243.1734192	0.483680106	1	0
54	0.6982-0.5139-0.47	4	243.4744001	NA	NA	NA
54	0.6982-0.5139-0.47	5	244.0519591	0.577559017	2	0
55	0.6982-0.5139-0.47	4	244.3591597	NA	NA	NA
55	0.6982-0.5139-0.47	5	244.9400977	0.580938034	3	0
56	0.6982-0.5139-0.47	4	245.2439581	NA	NA	NA
56	0.6982-0.5139-0.47	5	245.949589	0.705630944	1	1
57	0.6982-0.5139-0.47	4	246.2456108	NA	NA	NA
57	0.6982-0.5139-0.47	5	247.132101	0.886490176	2	0
58	0.6982-0.5139-0.47	4	247.4309239	NA	NA	NA
58	0.6982-0.5139-0.47	5	247.8921164	0.461192481	1	0
59	0.6982-0.5139-0.47	4	248.1988394	NA	NA	NA
59	0.6982-0.5139-0.47	5	248.6212567	0.42241732	3	1
60	0.6982-0.5139-0.47	4	248.9166764	NA	NA	NA
60	0.6982-0.5139-0.47	5	249.5568695	0.640193139	3	1
61	0.6982-0.5139-0.47	4	249.8515602	NA	NA	NA
61	0.6982-0.5139-0.47	5	250.3096071	0.458046961	3	0
62	0.6982-0.5139-0.47	4	250.6028555	NA	NA	NA
62	0.6982-0.5139-0.47	5	251.1000793	0.497223829	2	0
63	0.6982-0.5139-0.47	4	251.404127	NA	NA	NA
63	0.6982-0.5139-0.47	5	251.795769	0.391642093	1	1
64	0.6982-0.5139-0.47	6	252.0719874	16.97812192	NA	8
64	0.6982-0.5139-0.47	7	254.1128222	2.04083473	NA	NA
64	0.253-0.2638-0.8082	3	254.1423464	NA	NA	NA
64	0.253-0.2638-0.8082	4	254.1587736	NA	NA	NA
64	0.253-0.2638-0.8082	5	255.3720291	1.213255543	1	1
65	0.253-0.2638-0.8082	4	255.6779111	NA	NA	NA
65	0.253-0.2638-0.8082	5	255.9725131	0.294601983	2	0
66	0.253-0.2638-0.8082	4	256.2789522	NA	NA	NA
66	0.253-0.2638-0.8082	5	256.5963591	0.317406927	3	0
67	0.253-0.2638-0.8082	4	256.8967273	NA	NA	NA
67	0.253-0.2638-0.8082	5	257.7162649	0.819537629	1	0
68	0.253-0.2638-0.8082	4	258.0151756	NA	NA	NA
68	0.253-0.2638-0.8082	5	258.9490034	0.933827774	3	1
69	0.253-0.2638-0.8082	4	259.2505108	NA	NA	NA
69	0.253-0.2638-0.8082	5	260.2765098	1.02599893	3	1
70	0.253-0.2638-0.8082	4	260.5860733	NA	NA	NA
70	0.253-0.2638-0.8082	5	260.9484757	0.362402421	3	1
71	0.253-0.2638-0.8082	4	261.2545439	NA	NA	NA
71	0.253-0.2638-0.8082	5	262.2199748	0.965430934	2	0
72	0.253-0.2638-0.8082	4	262.5226169	NA	NA	NA
72	0.253-0.2638-0.8082	5	262.9000747	0.377457749	3	1
73	0.253-0.2638-0.8082	4	263.2070851	NA	NA	NA
73	0.253-0.2638-0.8082	5	263.9480743	0.740989169	3	0
74	0.253-0.2638-0.8082	4	264.2423387	NA	NA	NA
74	0.253-0.2638-0.8082	5	264.6605562	0.418217497	1	0
75	0.253-0.2638-0.8082	4	264.9600112	NA	NA	NA
75	0.253-0.2638-0.8082	5	265.611922	0.65191079	2	1
76	0.253-0.2638-0.8082	4	265.9117039	NA	NA	NA
76	0.253-0.2638-0.8082	5	266.2212284	0.309524454	3	1
77	0.253-0.2638-0.8082	4	266.5292817	NA	NA	NA
77	0.253-0.2638-0.8082	5	267.9250085	1.395726735	3	1
78	0.253-0.2638-0.8082	4	268.232121	NA	NA	NA
78	0.253-0.2638-0.8082	5	268.6842589	0.452137958	3	1
79	0.253-0.2638-0.8082	4	268.9834738	NA	NA	NA
79	0.253-0.2638-0.8082	5	270.3083687	1.324894819	3	1
80	0.253-0.2638-0.8082	6	270.5859766	16.44363026	NA	10
80	0.253-0.2638-0.8082	7	272.6485204	2.062543745	NA	NA
80	0.4362-0.5075-0.2759	3	272.6730556	NA	NA	NA
80	0.4362-0.5075-0.2759	4	272.6895253	NA	NA	NA
80	0.4362-0.5075-0.2759	5	274.6356463	1.946121044	2	0
81	0.4362-0.5075-0.2759	4	274.9433196	NA	NA	NA
81	0.4362-0.5075-0.2759	5	275.4598719	0.516552251	3	0
82	0.4362-0.5075-0.2759	4	275.7613442	NA	NA	NA
82	0.4362-0.5075-0.2759	5	276.0925686	0.331224346	1	0
83	0.4362-0.5075-0.2759	4	276.3956834	NA	NA	NA
83	0.4362-0.5075-0.2759	5	277.1483235	0.752640106	2	1
84	0.4362-0.5075-0.2759	4	277.4474019	NA	NA	NA
84	0.4362-0.5075-0.2759	5	277.9558091	0.508407201	3	1
85	0.4362-0.5075-0.2759	4	278.2487937	NA	NA	NA
85	0.4362-0.5075-0.2759	5	278.8049179	0.556124269	1	0
86	0.4362-0.5075-0.2759	4	279.100154	NA	NA	NA
86	0.4362-0.5075-0.2759	5	279.7086268	0.608472802	2	1
87	0.4362-0.5075-0.2759	4	280.0016653	NA	NA	NA
87	0.4362-0.5075-0.2759	5	280.2860914	0.284426159	3	0
88	0.4362-0.5075-0.2759	4	280.5859609	NA	NA	NA
88	0.4362-0.5075-0.2759	5	281.2929165	0.706955523	2	0
89	0.4362-0.5075-0.2759	4	281.587598	NA	NA	NA
89	0.4362-0.5075-0.2759	5	282.1646418	0.577043839	3	1
90	0.4362-0.5075-0.2759	4	282.4724927	NA	NA	NA
90	0.4362-0.5075-0.2759	5	283.0362255	0.563732759	3	1
91	0.4362-0.5075-0.2759	4	283.3405828	NA	NA	NA
91	0.4362-0.5075-0.2759	5	283.7887772	0.448194441	3	1
92	0.4362-0.5075-0.2759	4	284.0918407	NA	NA	NA
92	0.4362-0.5075-0.2759	5	284.3637316	0.271890838	3	0
93	0.4362-0.5075-0.2759	4	284.659367	NA	NA	NA
93	0.4362-0.5075-0.2759	5	285.637014	0.977646942	1	0
94	0.4362-0.5075-0.2759	4	285.9448657	NA	NA	NA
94	0.4362-0.5075-0.2759	5	286.1957392	0.250873478	2	0
95	0.4362-0.5075-0.2759	4	286.4958106	NA	NA	NA
95	0.4362-0.5075-0.2759	5	286.9353702	0.439559587	3	1
96	0.4362-0.5075-0.2759	6	287.2136034	14.54054778	NA	7
96	0.4362-0.5075-0.2759	7	289.0323447	1.818741342	NA	NA
96	0.0432-0.3888-0.7258	3	289.0668759	NA	NA	NA
96	0.0432-0.3888-0.7258	4	289.0835466	NA	NA	NA
96	0.0432-0.3888-0.7258	5	291.1720699	2.088523288	1	0
97	0.0432-0.3888-0.7258	4	291.4708705	NA	NA	NA
97	0.0432-0.3888-0.7258	5	291.7324704	0.261599833	2	0
98	0.0432-0.3888-0.7258	4	292.0383099	NA	NA	NA
98	0.0432-0.3888-0.7258	5	292.3080833	0.269773393	3	1
99	0.0432-0.3888-0.7258	4	292.6061404	NA	NA	NA
99	0.0432-0.3888-0.7258	5	296.8997323	4.293591871	3	1
100	0.0432-0.3888-0.7258	4	297.1969044	NA	NA	NA
100	0.0432-0.3888-0.7258	5	299.285144	2.088239613	3	0
101	0.0432-0.3888-0.7258	4	299.5842543	NA	NA	NA
101	0.0432-0.3888-0.7258	5	300.964847	1.380592719	1	0
102	0.0432-0.3888-0.7258	4	301.2703998	NA	NA	NA
102	0.0432-0.3888-0.7258	5	301.444353	0.17395323	2	0
103	0.0432-0.3888-0.7258	4	301.737816	NA	NA	NA
103	0.0432-0.3888-0.7258	5	302.2680665	0.530250498	3	0
104	0.0432-0.3888-0.7258	4	302.5726975	NA	NA	NA
104	0.0432-0.3888-0.7258	5	303.2197288	0.647031286	2	0
105	0.0432-0.3888-0.7258	4	303.5241374	NA	NA	NA
105	0.0432-0.3888-0.7258	5	303.8287515	0.30461416	3	0
106	0.0432-0.3888-0.7258	4	304.1250707	NA	NA	NA
106	0.0432-0.3888-0.7258	5	304.4118766	0.286805897	1	0
107	0.0432-0.3888-0.7258	4	304.7093521	NA	NA	NA
107	0.0432-0.3888-0.7258	5	306.4209855	1.71163346	2	1
108	0.0432-0.3888-0.7258	4	306.72943	NA	NA	NA
108	0.0432-0.3888-0.7258	5	307.1404604	0.411030386	2	1
109	0.0432-0.3888-0.7258	4	307.4472687	NA	NA	NA
109	0.0432-0.3888-0.7258	5	307.7718465	0.324577787	2	1
110	0.0432-0.3888-0.7258	4	308.0817194	NA	NA	NA
110	0.0432-0.3888-0.7258	5	310.2449411	2.163221744	2	0
111	0.0432-0.3888-0.7258	4	310.5524582	NA	NA	NA
111	0.0432-0.3888-0.7258	5	311.092168	0.539709864	3	0
112	0.0432-0.3888-0.7258	6	311.3704106	22.30353477	NA	5
112	0.0432-0.3888-0.7258	7	313.7522489	2.381838326	NA	NA
112	0.697-0.251-0.3832	3	313.7747414	NA	NA	NA
112	0.697-0.251-0.3832	4	313.7910831	NA	NA	NA
112	0.697-0.251-0.3832	5	315.8276847	2.036601551	1	1
113	0.697-0.251-0.3832	4	316.1283185	NA	NA	NA
113	0.697-0.251-0.3832	5	316.4917507	0.363432205	2	1
114	0.697-0.251-0.3832	4	316.7960918	NA	NA	NA
114	0.697-0.251-0.3832	5	317.0600642	0.263972443	3	0
115	0.697-0.251-0.3832	4	317.3638211	NA	NA	NA
115	0.697-0.251-0.3832	5	318.3093457	0.945524613	1	1
116	0.697-0.251-0.3832	4	318.6158238	NA	NA	NA
116	0.697-0.251-0.3832	5	318.9338586	0.318034719	2	1
117	0.697-0.251-0.3832	4	319.2335291	NA	NA	NA
117	0.697-0.251-0.3832	5	319.9244588	0.690929712	1	0
118	0.697-0.251-0.3832	4	320.2184772	NA	NA	NA
118	0.697-0.251-0.3832	5	320.7240773	0.505600096	2	0
119	0.697-0.251-0.3832	4	321.0198331	NA	NA	NA
119	0.697-0.251-0.3832	5	322.6452323	1.625399248	3	0
120	0.697-0.251-0.3832	4	322.9397767	NA	NA	NA
120	0.697-0.251-0.3832	5	323.4717349	0.531958253	2	1
121	0.697-0.251-0.3832	4	323.7745575	NA	NA	NA
121	0.697-0.251-0.3832	5	324.6051417	0.830584152	1	0
122	0.697-0.251-0.3832	4	324.9095785	NA	NA	NA
122	0.697-0.251-0.3832	5	325.2923292	0.382750649	2	0
123	0.697-0.251-0.3832	4	325.5940467	NA	NA	NA
123	0.697-0.251-0.3832	5	326.2843897	0.690342974	3	0
124	0.697-0.251-0.3832	4	326.5791428	NA	NA	NA
124	0.697-0.251-0.3832	5	326.9808287	0.401685916	1	1
125	0.697-0.251-0.3832	4	327.2802258	NA	NA	NA
125	0.697-0.251-0.3832	5	328.0544432	0.774217405	2	0
126	0.697-0.251-0.3832	4	328.3486751	NA	NA	NA
126	0.697-0.251-0.3832	5	328.8445396	0.495864468	1	0
127	0.697-0.251-0.3832	4	329.1500244	NA	NA	NA
127	0.697-0.251-0.3832	5	329.5641618	0.414137417	3	0
128	0.697-0.251-0.3832	6	329.8511348	16.07639338	NA	6
128	0.697-0.251-0.3832	7	331.1761035	1.32496866	NA	NA
128	0.4557-0.4873-0.6372	3	331.2037089	NA	NA	NA
128	0.4557-0.4873-0.6372	4	331.2200395	NA	NA	NA
128	0.4557-0.4873-0.6372	5	333.0775019	1.857462333	1	0
129	0.4557-0.4873-0.6372	4	333.3738127	NA	NA	NA
129	0.4557-0.4873-0.6372	5	333.6360278	0.262215081	2	1
130	0.4557-0.4873-0.6372	4	333.9412552	NA	NA	NA
130	0.4557-0.4873-0.6372	5	334.2440821	0.302826862	3	1
131	0.4557-0.4873-0.6372	4	334.5424314	NA	NA	NA
131	0.4557-0.4873-0.6372	5	335.2124863	0.670054902	2	0
132	0.4557-0.4873-0.6372	4	335.5107348	NA	NA	NA
132	0.4557-0.4873-0.6372	5	335.8518094	0.341074586	3	0
133	0.4557-0.4873-0.6372	4	336.1450554	NA	NA	NA
133	0.4557-0.4873-0.6372	5	336.9167502	0.771694831	2	0
134	0.4557-0.4873-0.6372	4	337.2133493	NA	NA	NA
134	0.4557-0.4873-0.6372	5	337.5168878	0.303538474	1	1
135	0.4557-0.4873-0.6372	4	337.8144318	NA	NA	NA
135	0.4557-0.4873-0.6372	5	338.660112	0.84568025	3	1
136	0.4557-0.4873-0.6372	4	338.9662706	NA	NA	NA
136	0.4557-0.4873-0.6372	5	339.4035471	0.437276499	1	0
137	0.4557-0.4873-0.6372	4	339.7008655	NA	NA	NA
137	0.4557-0.4873-0.6372	5	340.0997566	0.398891071	3	0
138	0.4557-0.4873-0.6372	4	340.4019918	NA	NA	NA
138	0.4557-0.4873-0.6372	5	340.7636062	0.361614402	2	1
139	0.4557-0.4873-0.6372	4	341.0698996	NA	NA	NA
139	0.4557-0.4873-0.6372	5	341.5490335	0.479133886	2	0
140	0.4557-0.4873-0.6372	4	341.8543875	NA	NA	NA
140	0.4557-0.4873-0.6372	5	342.4912344	0.636846908	3	1
141	0.4557-0.4873-0.6372	4	342.7892773	NA	NA	NA
141	0.4557-0.4873-0.6372	5	343.6846281	0.89535083	3	1
142	0.4557-0.4873-0.6372	4	343.9913118	NA	NA	NA
142	0.4557-0.4873-0.6372	5	344.4280831	0.4367713	3	1
143	0.4557-0.4873-0.6372	4	344.7258848	NA	NA	NA
143	0.4557-0.4873-0.6372	5	345.2041511	0.478266324	3	0
144	0.4557-0.4873-0.6372	6	345.4937832	14.29007429	NA	8
144	0.4557-0.4873-0.6372	7	347.0401873	1.546404035	NA	NA
144	0.7151-0.5357-0.5668	3	347.0631858	NA	NA	NA
144	0.7151-0.5357-0.5668	4	347.0797259	NA	NA	NA
144	0.7151-0.5357-0.5668	5	348.5406618	1.46093589	1	1
145	0.7151-0.5357-0.5668	4	348.849394	NA	NA	NA
145	0.7151-0.5357-0.5668	5	349.1878305	0.338436546	2	1
146	0.7151-0.5357-0.5668	4	349.4838492	NA	NA	NA
146	0.7151-0.5357-0.5668	5	350.7987401	1.31489091	3	1
147	0.7151-0.5357-0.5668	4	351.1031088	NA	NA	NA
147	0.7151-0.5357-0.5668	5	351.8777496	0.77464078	1	1
148	0.7151-0.5357-0.5668	4	352.1715567	NA	NA	NA
148	0.7151-0.5357-0.5668	5	352.5504975	0.378940844	2	1
149	0.7151-0.5357-0.5668	4	352.8563784	NA	NA	NA
149	0.7151-0.5357-0.5668	5	353.5962326	0.739854182	1	1
150	0.7151-0.5357-0.5668	4	353.8911171	NA	NA	NA
150	0.7151-0.5357-0.5668	5	354.1958162	0.30469912	2	1
151	0.7151-0.5357-0.5668	4	354.4922759	NA	NA	NA
151	0.7151-0.5357-0.5668	5	354.8204844	0.328208548	1	1
152	0.7151-0.5357-0.5668	4	355.1264839	NA	NA	NA
152	0.7151-0.5357-0.5668	5	356.0198142	0.893330319	2	1
153	0.7151-0.5357-0.5668	4	356.3284825	NA	NA	NA
153	0.7151-0.5357-0.5668	5	356.7495183	0.421035721	1	0
154	0.7151-0.5357-0.5668	4	357.0463446	NA	NA	NA
154	0.7151-0.5357-0.5668	5	357.7724732	0.726128565	3	1
155	0.7151-0.5357-0.5668	4	358.0815714	NA	NA	NA
155	0.7151-0.5357-0.5668	5	358.5233662	0.441794779	3	0
156	0.7151-0.5357-0.5668	4	358.8159493	NA	NA	NA
156	0.7151-0.5357-0.5668	5	359.3164684	0.500519026	2	1
157	0.7151-0.5357-0.5668	4	359.6172371	NA	NA	NA
157	0.7151-0.5357-0.5668	5	360.124633	0.507395947	2	1
158	0.7151-0.5357-0.5668	4	360.4186095	NA	NA	NA
158	0.7151-0.5357-0.5668	5	360.8521538	0.433544242	2	0
159	0.7151-0.5357-0.5668	4	361.1531223	NA	NA	NA
159	0.7151-0.5357-0.5668	5	363.3489026	2.195780277	3	1
160	0.7151-0.5357-0.5668	6	363.6405564	16.57737056	NA	13
160	0.7151-0.5357-0.5668	7	364.4158774	0.775321031	NA	NA
160	0.6661-0.1447-0.7227	3	364.4419673	NA	NA	NA
160	0.6661-0.1447-0.7227	4	364.4585721	NA	NA	NA
160	0.6661-0.1447-0.7227	5	366.1074144	1.648842248	1	1
161	0.6661-0.1447-0.7227	4	366.4118438	NA	NA	NA
161	0.6661-0.1447-0.7227	5	366.8053367	0.393492969	2	0
162	0.6661-0.1447-0.7227	4	367.1130708	NA	NA	NA
162	0.6661-0.1447-0.7227	5	367.6043944	0.491323664	3	1
163	0.6661-0.1447-0.7227	4	367.8977397	NA	NA	NA
163	0.6661-0.1447-0.7227	5	370.1319798	2.234240116	3	1
164	0.6661-0.1447-0.7227	4	370.4352739	NA	NA	NA
164	0.6661-0.1447-0.7227	5	371.0930267	0.657752794	3	1
165	0.6661-0.1447-0.7227	4	371.386993	NA	NA	NA
165	0.6661-0.1447-0.7227	5	371.6998237	0.312830771	3	0
166	0.6661-0.1447-0.7227	4	372.0045502	NA	NA	NA
166	0.6661-0.1447-0.7227	5	372.5319075	0.527357293	1	0
167	0.6661-0.1447-0.7227	4	372.8392886	NA	NA	NA
167	0.6661-0.1447-0.7227	5	373.0923818	0.253093274	2	0
168	0.6661-0.1447-0.7227	4	373.3901385	NA	NA	NA
168	0.6661-0.1447-0.7227	5	373.6435183	0.253379801	3	1
169	0.6661-0.1447-0.7227	4	373.9411452	NA	NA	NA
169	0.6661-0.1447-0.7227	5	374.1958151	0.254669883	1	1
170	0.6661-0.1447-0.7227	4	374.4920809	NA	NA	NA
170	0.6661-0.1447-0.7227	5	374.8060256	0.31394466	3	1
171	0.6661-0.1447-0.7227	4	375.1096992	NA	NA	NA
171	0.6661-0.1447-0.7227	5	375.5318114	0.422112262	1	0
172	0.6661-0.1447-0.7227	4	375.8274991	NA	NA	NA
172	0.6661-0.1447-0.7227	5	376.2832096	0.455710559	3	0
173	0.6661-0.1447-0.7227	4	376.5787276	NA	NA	NA
173	0.6661-0.1447-0.7227	5	377.108118	0.529390349	2	0
174	0.6661-0.1447-0.7227	4	377.4135111	NA	NA	NA
174	0.6661-0.1447-0.7227	5	377.8280562	0.414545111	3	1
175	0.6661-0.1447-0.7227	4	378.1313035	NA	NA	NA
175	0.6661-0.1447-0.7227	5	378.819853	0.688549403	3	1
176	0.6661-0.1447-0.7227	6	379.0995493	14.65758202	NA	9
176	0.6661-0.1447-0.7227	7	487.9990988	108.8995495	NA	NA
176	0.1321-0.671-0.7165	3	488.0307196	NA	NA	NA
176	0.1321-0.671-0.7165	4	488.0473205	NA	NA	NA
176	0.1321-0.671-0.7165	5	489.5386285	1.491307984	1	0
177	0.1321-0.671-0.7165	4	489.8335215	NA	NA	NA
177	0.1321-0.671-0.7165	5	490.1707986	0.33727704	2	1
178	0.1321-0.671-0.7165	4	490.4679189	NA	NA	NA
178	0.1321-0.671-0.7165	5	490.7543784	0.286459499	3	0
179	0.1321-0.671-0.7165	4	491.0522097	NA	NA	NA
179	0.1321-0.671-0.7165	5	491.4120978	0.359888115	2	1
180	0.1321-0.671-0.7165	4	491.7200431	NA	NA	NA
180	0.1321-0.671-0.7165	5	492.6504593	0.930416256	2	1
181	0.1321-0.671-0.7165	4	492.9553791	NA	NA	NA
181	0.1321-0.671-0.7165	5	493.2985178	0.343138717	2	1
182	0.1321-0.671-0.7165	4	493.6064654	NA	NA	NA
182	0.1321-0.671-0.7165	5	493.9306805	0.324215138	2	0
183	0.1321-0.671-0.7165	4	494.2408633	NA	NA	NA
183	0.1321-0.671-0.7165	5	495.6114875	1.370624163	3	1
184	0.1321-0.671-0.7165	4	495.9102921	NA	NA	NA
184	0.1321-0.671-0.7165	5	496.8591453	0.948853167	3	1
185	0.1321-0.671-0.7165	4	497.162379	NA	NA	NA
185	0.1321-0.671-0.7165	5	497.5309932	0.368614201	3	0
186	0.1321-0.671-0.7165	4	497.8301919	NA	NA	NA
186	0.1321-0.671-0.7165	5	498.451172	0.620980183	1	0
187	0.1321-0.671-0.7165	4	498.7483351	NA	NA	NA
187	0.1321-0.671-0.7165	5	499.1086805	0.360345417	2	1
188	0.1321-0.671-0.7165	4	499.4162882	NA	NA	NA
188	0.1321-0.671-0.7165	5	500.0277035	0.61141533	2	1
189	0.1321-0.671-0.7165	4	500.3345367	NA	NA	NA
189	0.1321-0.671-0.7165	5	500.8347084	0.500171773	2	1
190	0.1321-0.671-0.7165	4	501.1357945	NA	NA	NA
190	0.1321-0.671-0.7165	5	501.4590194	0.323224983	2	1
191	0.1321-0.671-0.7165	4	501.7533608	NA	NA	NA
191	0.1321-0.671-0.7165	5	502.0744364	0.321075606	2	1
192	0.1321-0.671-0.7165	6	502.3543395	14.32361985	NA	11
192	0.1321-0.671-0.7165	7	504.2230644	1.868724963	NA	NA
192	0.7886-0.6485-0.7971	3	504.2576384	NA	NA	NA
192	0.7886-0.6485-0.7971	4	504.2742033	NA	NA	NA
192	0.7886-0.6485-0.7971	5	505.2998296	1.025626303	1	1
193	0.7886-0.6485-0.7971	4	505.609841	NA	NA	NA
193	0.7886-0.6485-0.7971	5	505.8264553	0.216614317	2	1
194	0.7886-0.6485-0.7971	4	506.1272736	NA	NA	NA
194	0.7886-0.6485-0.7971	5	506.3391636	0.211889909	3	1
195	0.7886-0.6485-0.7971	4	506.64483	NA	NA	NA
195	0.7886-0.6485-0.7971	5	507.7317165	1.086886523	2	1
196	0.7886-0.6485-0.7971	4	508.0304294	NA	NA	NA
196	0.7886-0.6485-0.7971	5	508.3872712	0.356841811	1	0
197	0.7886-0.6485-0.7971	4	508.6815225	NA	NA	NA
197	0.7886-0.6485-0.7971	5	509.1723276	0.490805065	3	1
198	0.7886-0.6485-0.7971	4	509.466182	NA	NA	NA
198	0.7886-0.6485-0.7971	5	509.9102556	0.444073591	2	1
199	0.7886-0.6485-0.7971	4	510.2174648	NA	NA	NA
199	0.7886-0.6485-0.7971	5	510.5625544	0.345089663	3	1
200	0.7886-0.6485-0.7971	4	510.8684977	NA	NA	NA
200	0.7886-0.6485-0.7971	5	511.1547557	0.286257933	2	0
201	0.7886-0.6485-0.7971	4	511.4528193	NA	NA	NA
201	0.7886-0.6485-0.7971	5	511.907814	0.45499467	3	1
202	0.7886-0.6485-0.7971	4	512.204083	NA	NA	NA
202	0.7886-0.6485-0.7971	5	512.4586562	0.254573234	3	1
203	0.7886-0.6485-0.7971	4	512.7550007	NA	NA	NA
203	0.7886-0.6485-0.7971	5	513.0272671	0.272266316	3	1
204	0.7886-0.6485-0.7971	4	513.3226129	NA	NA	NA
204	0.7886-0.6485-0.7971	5	513.6346722	0.312059287	3	1
205	0.7886-0.6485-0.7971	4	513.9402246	NA	NA	NA
205	0.7886-0.6485-0.7971	5	514.1956913	0.25546674	3	0
206	0.7886-0.6485-0.7971	4	514.4912205	NA	NA	NA
206	0.7886-0.6485-0.7971	5	515.923161	1.431940548	1	1
207	0.7886-0.6485-0.7971	4	516.2274157	NA	NA	NA
207	0.7886-0.6485-0.7971	5	516.8911952	0.663779544	1	1
208	0.7886-0.6485-0.7971	6	517.1789274	12.92128903	NA	13
208	0.7886-0.6485-0.7971	7	518.8470792	1.668151853	NA	NA
208	0.2712-0.9723-0.7656	3	518.8818807	NA	NA	NA
208	0.2712-0.9723-0.7656	4	518.8985308	NA	NA	NA
208	0.2712-0.9723-0.7656	5	520.4518697	1.553338832	1	0
209	0.2712-0.9723-0.7656	4	520.7516331	NA	NA	NA
209	0.2712-0.9723-0.7656	5	521.170136	0.418502883	2	1
210	0.2712-0.9723-0.7656	4	521.4694476	NA	NA	NA
210	0.2712-0.9723-0.7656	5	521.8110316	0.341584061	3	1
211	0.2712-0.9723-0.7656	4	522.120665	NA	NA	NA
211	0.2712-0.9723-0.7656	5	522.5712674	0.450602404	2	1
212	0.2712-0.9723-0.7656	4	522.8717901	NA	NA	NA
212	0.2712-0.9723-0.7656	5	523.1703615	0.298571444	3	1
213	0.2712-0.9723-0.7656	4	523.4727753	NA	NA	NA
213	0.2712-0.9723-0.7656	5	524.5318166	1.059041279	2	1
214	0.2712-0.9723-0.7656	4	524.8250572	NA	NA	NA
214	0.2712-0.9723-0.7656	5	525.251964	0.426906805	3	1
215	0.2712-0.9723-0.7656	4	525.5595808	NA	NA	NA
215	0.2712-0.9723-0.7656	5	525.9314649	0.371884024	2	1
216	0.2712-0.9723-0.7656	4	526.2273164	NA	NA	NA
216	0.2712-0.9723-0.7656	5	526.6269434	0.399626917	3	1
217	0.2712-0.9723-0.7656	4	526.9284796	NA	NA	NA
217	0.2712-0.9723-0.7656	5	527.4592849	0.530805305	2	1
218	0.2712-0.9723-0.7656	4	527.7799551	NA	NA	NA
218	0.2712-0.9723-0.7656	5	528.0987373	0.318782254	3	1
219	0.2712-0.9723-0.7656	4	528.3979708	NA	NA	NA
219	0.2712-0.9723-0.7656	5	528.7783388	0.38036806	2	1
220	0.2712-0.9723-0.7656	4	529.0820438	NA	NA	NA
220	0.2712-0.9723-0.7656	5	529.3943717	0.312327852	3	1
221	0.2712-0.9723-0.7656	4	529.6998619	NA	NA	NA
221	0.2712-0.9723-0.7656	5	530.1948092	0.494947298	2	1
222	0.2712-0.9723-0.7656	4	530.5010587	NA	NA	NA
222	0.2712-0.9723-0.7656	5	530.8515992	0.350540509	3	1
223	0.2712-0.9723-0.7656	4	531.1521638	NA	NA	NA
223	0.2712-0.9723-0.7656	5	531.5148014	0.362637629	2	1
224	0.2712-0.9723-0.7656	6	531.8032547	12.92137399	NA	15
224	0.2712-0.9723-0.7656	7	534.9508349	3.147580248	NA	NA
224	0.2993-0.6921-0.1387	3	534.9754212	NA	NA	NA
224	0.2993-0.6921-0.1387	4	534.9918957	NA	NA	NA
224	0.2993-0.6921-0.1387	5	536.4341871	1.442291425	1	1
225	0.2993-0.6921-0.1387	4	536.7280975	NA	NA	NA
225	0.2993-0.6921-0.1387	5	537.0358671	0.307769658	2	1
226	0.2993-0.6921-0.1387	4	537.3457748	NA	NA	NA
226	0.2993-0.6921-0.1387	5	538.1093325	0.763557764	3	1
227	0.2993-0.6921-0.1387	4	538.4144214	NA	NA	NA
227	0.2993-0.6921-0.1387	5	538.8583074	0.443885995	2	1
228	0.2993-0.6921-0.1387	4	539.1654903	NA	NA	NA
228	0.2993-0.6921-0.1387	5	539.4820807	0.316590397	1	0
229	0.2993-0.6921-0.1387	4	539.7831992	NA	NA	NA
229	0.2993-0.6921-0.1387	5	540.2992936	0.516094379	3	1
230	0.2993-0.6921-0.1387	4	540.6012663	NA	NA	NA
230	0.2993-0.6921-0.1387	5	540.8924676	0.291201299	2	1
231	0.2993-0.6921-0.1387	4	541.185528	NA	NA	NA
231	0.2993-0.6921-0.1387	5	541.4267432	0.241215112	3	0
232	0.2993-0.6921-0.1387	4	541.7365071	NA	NA	NA
232	0.2993-0.6921-0.1387	5	542.3702552	0.633748146	2	1
233	0.2993-0.6921-0.1387	4	542.6714878	NA	NA	NA
233	0.2993-0.6921-0.1387	5	542.9862621	0.314774304	2	1
234	0.2993-0.6921-0.1387	4	543.2889789	NA	NA	NA
234	0.2993-0.6921-0.1387	5	543.5308332	0.241854308	2	0
235	0.2993-0.6921-0.1387	4	543.8399235	NA	NA	NA
235	0.2993-0.6921-0.1387	5	544.6040728	0.764149348	3	0
236	0.2993-0.6921-0.1387	4	544.9083637	NA	NA	NA
236	0.2993-0.6921-0.1387	5	545.3383425	0.429978769	1	0
237	0.2993-0.6921-0.1387	4	545.6428614	NA	NA	NA
237	0.2993-0.6921-0.1387	5	546.1222607	0.479399315	2	0
238	0.2993-0.6921-0.1387	4	546.4275968	NA	NA	NA
238	0.2993-0.6921-0.1387	5	546.9703797	0.542782968	3	0
239	0.2993-0.6921-0.1387	4	547.2791167	NA	NA	NA
239	0.2993-0.6921-0.1387	5	547.6590996	0.379982888	1	0
240	0.2993-0.6921-0.1387	6	547.9468084	12.97138726	NA	8
240	0.2993-0.6921-0.1387	7	549.878689	1.931880535	NA	NA
240	0.5003-0.4056-0.3771	3	549.9000062	NA	NA	NA
240	0.5003-0.4056-0.3771	4	549.916653	NA	NA	NA
240	0.5003-0.4056-0.3771	5	550.9794308	1.062777813	1	0
241	0.5003-0.4056-0.3771	4	551.2856906	NA	NA	NA
241	0.5003-0.4056-0.3771	5	551.5300153	0.244324708	2	1
242	0.5003-0.4056-0.3771	4	551.8365325	NA	NA	NA
242	0.5003-0.4056-0.3771	5	552.1148107	0.278278241	3	0
243	0.5003-0.4056-0.3771	4	552.4208344	NA	NA	NA
243	0.5003-0.4056-0.3771	5	552.8262954	0.405460938	2	0
244	0.5003-0.4056-0.3771	4	553.1219822	NA	NA	NA
244	0.5003-0.4056-0.3771	5	554.3152273	1.193245159	3	1
245	0.5003-0.4056-0.3771	4	554.6078912	NA	NA	NA
245	0.5003-0.4056-0.3771	5	555.1480447	0.540153481	3	1
246	0.5003-0.4056-0.3771	4	555.4425201	NA	NA	NA
246	0.5003-0.4056-0.3771	5	555.7387967	0.296276667	3	1
247	0.5003-0.4056-0.3771	4	556.0434964	NA	NA	NA
247	0.5003-0.4056-0.3771	5	556.3549758	0.311479392	3	0
248	0.5003-0.4056-0.3771	4	556.661253	NA	NA	NA
248	0.5003-0.4056-0.3771	5	557.1877461	0.526493152	1	0
249	0.5003-0.4056-0.3771	4	557.495962	NA	NA	NA
249	0.5003-0.4056-0.3771	5	557.8581853	0.362223377	2	0
250	0.5003-0.4056-0.3771	4	558.163705	NA	NA	NA
250	0.5003-0.4056-0.3771	5	558.6581351	0.494430124	3	0
251	0.5003-0.4056-0.3771	4	558.9650495	NA	NA	NA
251	0.5003-0.4056-0.3771	5	559.610883	0.645833577	2	0
252	0.5003-0.4056-0.3771	4	559.9166724	NA	NA	NA
252	0.5003-0.4056-0.3771	5	560.227664	0.310991584	1	1
253	0.5003-0.4056-0.3771	4	560.5343979	NA	NA	NA
253	0.5003-0.4056-0.3771	5	561.2594376	0.725039764	1	1
254	0.5003-0.4056-0.3771	4	561.5527957	NA	NA	NA
254	0.5003-0.4056-0.3771	5	561.8356039	0.282808211	1	1
255	0.5003-0.4056-0.3771	4	562.1370361	NA	NA	NA
255	0.5003-0.4056-0.3771	5	562.3790378	0.242001706	1	0
256	0.5003-0.4056-0.3771	6	562.671353	12.77134672	NA	7
256	0.5003-0.4056-0.3771	7	565.6625867	2.991233715	NA	NA
256	0.5797-0.5017-0.1139	3	565.6929978	NA	NA	NA
256	0.5797-0.5017-0.1139	4	565.7096346	NA	NA	NA
256	0.5797-0.5017-0.1139	5	567.1786594	1.469024775	1	1
257	0.5797-0.5017-0.1139	4	567.4791855	NA	NA	NA
257	0.5797-0.5017-0.1139	5	567.6260191	0.146833569	2	0
258	0.5797-0.5017-0.1139	4	567.9299863	NA	NA	NA
258	0.5797-0.5017-0.1139	5	568.1619154	0.231929087	3	0
259	0.5797-0.5017-0.1139	4	568.4642111	NA	NA	NA
259	0.5797-0.5017-0.1139	5	569.082527	0.618315914	1	1
260	0.5797-0.5017-0.1139	4	569.3824196	NA	NA	NA
260	0.5797-0.5017-0.1139	5	569.7703272	0.387907555	1	1
261	0.5797-0.5017-0.1139	4	570.0668593	NA	NA	NA
261	0.5797-0.5017-0.1139	5	570.3618023	0.294942964	1	0
262	0.5797-0.5017-0.1139	4	570.6679497	NA	NA	NA
262	0.5797-0.5017-0.1139	5	571.5300275	0.862077833	2	1
263	0.5797-0.5017-0.1139	4	571.8365659	NA	NA	NA
263	0.5797-0.5017-0.1139	5	572.4508399	0.614274037	2	1
264	0.5797-0.5017-0.1139	4	572.7547176	NA	NA	NA
264	0.5797-0.5017-0.1139	5	573.0266048	0.271887132	2	1
265	0.5797-0.5017-0.1139	4	573.3222172	NA	NA	NA
265	0.5797-0.5017-0.1139	5	573.6279726	0.305755419	2	1
266	0.5797-0.5017-0.1139	4	573.9232642	NA	NA	NA
266	0.5797-0.5017-0.1139	5	574.2426868	0.319422591	2	0
267	0.5797-0.5017-0.1139	4	574.5410168	NA	NA	NA
267	0.5797-0.5017-0.1139	5	575.0361762	0.495159413	3	0
268	0.5797-0.5017-0.1139	4	575.3424368	NA	NA	NA
268	0.5797-0.5017-0.1139	5	575.9456717	0.603234927	2	1
269	0.5797-0.5017-0.1139	4	576.2437243	NA	NA	NA
269	0.5797-0.5017-0.1139	5	576.9382015	0.694477223	2	0
270	0.5797-0.5017-0.1139	4	577.2454682	NA	NA	NA
270	0.5797-0.5017-0.1139	5	577.8259957	0.580527488	1	1
271	0.5797-0.5017-0.1139	4	578.130223	NA	NA	NA
271	0.5797-0.5017-0.1139	5	578.5632909	0.433067838	1	1
272	0.5797-0.5017-0.1139	6	578.8480717	13.15507384	NA	10
272	0.5797-0.5017-0.1139	7	580.4145788	1.566507077	NA	NA
272	0.5586-0.5424-0.6091	3	580.450798	NA	NA	NA
272	0.5586-0.5424-0.6091	4	580.4675286	NA	NA	NA
272	0.5586-0.5424-0.6091	5	582.0832372	1.615708666	1	1
273	0.5586-0.5424-0.6091	4	582.3873014	NA	NA	NA
273	0.5586-0.5424-0.6091	5	582.666179	0.278877523	1	1
274	0.5586-0.5424-0.6091	4	582.9716473	NA	NA	NA
274	0.5586-0.5424-0.6091	5	583.2194277	0.247780418	1	1
275	0.5586-0.5424-0.6091	4	583.5224769	NA	NA	NA
275	0.5586-0.5424-0.6091	5	583.8342303	0.311753374	1	1
276	0.5586-0.5424-0.6091	4	584.1401608	NA	NA	NA
276	0.5586-0.5424-0.6091	5	584.5298343	0.389673471	1	1
277	0.5586-0.5424-0.6091	4	584.8246578	NA	NA	NA
277	0.5586-0.5424-0.6091	5	585.1063079	0.28165013	1	0
278	0.5586-0.5424-0.6091	4	585.4089546	NA	NA	NA
278	0.5586-0.5424-0.6091	5	586.1308249	0.721870297	2	1
279	0.5586-0.5424-0.6091	4	586.427329	NA	NA	NA
279	0.5586-0.5424-0.6091	5	586.7620898	0.334760739	2	1
280	0.5586-0.5424-0.6091	4	587.0616847	NA	NA	NA
280	0.5586-0.5424-0.6091	5	587.3147817	0.253096981	2	1
281	0.5586-0.5424-0.6091	4	587.6126287	NA	NA	NA
281	0.5586-0.5424-0.6091	5	587.9301842	0.317555464	2	1
282	0.5586-0.5424-0.6091	4	588.2303123	NA	NA	NA
282	0.5586-0.5424-0.6091	5	588.5301758	0.299863522	2	0
283	0.5586-0.5424-0.6091	4	588.8313035	NA	NA	NA
283	0.5586-0.5424-0.6091	5	589.5219863	0.690682814	3	1
284	0.5586-0.5424-0.6091	4	589.8163191	NA	NA	NA
284	0.5586-0.5424-0.6091	5	590.0661329	0.249813758	3	0
285	0.5586-0.5424-0.6091	4	590.3671947	NA	NA	NA
285	0.5586-0.5424-0.6091	5	592.5224641	2.155269422	1	1
286	0.5586-0.5424-0.6091	4	592.8212767	NA	NA	NA
286	0.5586-0.5424-0.6091	5	593.505656	0.684379231	1	1
287	0.5586-0.5424-0.6091	4	593.8063885	NA	NA	NA
287	0.5586-0.5424-0.6091	5	594.0980662	0.291677702	1	0
288	0.5586-0.5424-0.6091	6	594.3905328	13.93973478	NA	12
288	0.5586-0.5424-0.6091	7	596.6863593	2.295826492	NA	NA
288	0.3672-0.0943-0.6427	3	596.7110909	NA	NA	NA
288	0.3672-0.0943-0.6427	4	596.7278124	NA	NA	NA
288	0.3672-0.0943-0.6427	5	598.1069382	1.379125875	1	0
289	0.3672-0.0943-0.6427	4	598.4139983	NA	NA	NA
289	0.3672-0.0943-0.6427	5	598.8097324	0.395734148	2	0
290	0.3672-0.0943-0.6427	4	599.1151386	NA	NA	NA
290	0.3672-0.0943-0.6427	5	599.4819042	0.366765606	3	1
291	0.3672-0.0943-0.6427	4	599.7828334	NA	NA	NA
291	0.3672-0.0943-0.6427	5	600.169813	0.386979552	3	1
292	0.3672-0.0943-0.6427	4	600.467384	NA	NA	NA
292	0.3672-0.0943-0.6427	5	600.7552679	0.287883864	3	0
293	0.3672-0.0943-0.6427	4	601.0519768	NA	NA	NA
293	0.3672-0.0943-0.6427	5	602.2118072	1.159830468	1	0
294	0.3672-0.0943-0.6427	4	602.5207113	NA	NA	NA
294	0.3672-0.0943-0.6427	5	602.867042	0.346330707	2	0
295	0.3672-0.0943-0.6427	4	603.1718116	NA	NA	NA
295	0.3672-0.0943-0.6427	5	603.489588	0.317776418	3	1
296	0.3672-0.0943-0.6427	4	603.7895424	NA	NA	NA
296	0.3672-0.0943-0.6427	5	604.3540048	0.564462332	3	1
297	0.3672-0.0943-0.6427	4	604.6576636	NA	NA	NA
297	0.3672-0.0943-0.6427	5	605.026479	0.368815482	3	0
298	0.3672-0.0943-0.6427	4	605.3254049	NA	NA	NA
298	0.3672-0.0943-0.6427	5	606.2992956	0.973890736	2	0
299	0.3672-0.0943-0.6427	4	606.5941319	NA	NA	NA
299	0.3672-0.0943-0.6427	5	607.0586726	0.464540707	1	1
300	0.3672-0.0943-0.6427	4	607.3620877	NA	NA	NA
300	0.3672-0.0943-0.6427	5	608.0908434	0.728755771	1	1
301	0.3672-0.0943-0.6427	4	608.3972495	NA	NA	NA
301	0.3672-0.0943-0.6427	5	608.8584793	0.461229829	1	0
302	0.3672-0.0943-0.6427	4	609.1651026	NA	NA	NA
302	0.3672-0.0943-0.6427	5	609.5700931	0.404990522	3	1
303	0.3672-0.0943-0.6427	4	609.8662161	NA	NA	NA
303	0.3672-0.0943-0.6427	5	610.8674203	1.001204267	3	0
304	0.3672-0.0943-0.6427	6	611.1517929	14.44070199	NA	7
304	0.3672-0.0943-0.6427	7	613.0702956	1.918502741	NA	NA
304	0.7749-0.4079-0.428	3	613.1051059	NA	NA	NA
304	0.7749-0.4079-0.428	4	613.1216871	NA	NA	NA
304	0.7749-0.4079-0.428	5	615.6337142	2.512027128	1	1
305	0.7749-0.4079-0.428	4	615.9263775	NA	NA	NA
305	0.7749-0.4079-0.428	5	616.155339	0.228961471	2	0
306	0.7749-0.4079-0.428	4	616.4605251	NA	NA	NA
306	0.7749-0.4079-0.428	5	616.8187602	0.358235099	3	1
307	0.7749-0.4079-0.428	4	617.1115994	NA	NA	NA
307	0.7749-0.4079-0.428	5	617.6981944	0.586595008	1	0
308	0.7749-0.4079-0.428	4	617.9964066	NA	NA	NA
308	0.7749-0.4079-0.428	5	618.5467125	0.550305928	3	1
309	0.7749-0.4079-0.428	4	618.8478425	NA	NA	NA
309	0.7749-0.4079-0.428	5	619.2656443	0.41780182	1	1
310	0.7749-0.4079-0.428	4	619.5657407	NA	NA	NA
310	0.7749-0.4079-0.428	5	619.9858923	0.420151622	3	1
311	0.7749-0.4079-0.428	4	620.283635	NA	NA	NA
311	0.7749-0.4079-0.428	5	620.7301154	0.446480414	1	1
312	0.7749-0.4079-0.428	4	621.0347818	NA	NA	NA
312	0.7749-0.4079-0.428	5	621.5455433	0.510761565	3	0
313	0.7749-0.4079-0.428	4	621.8528237	NA	NA	NA
313	0.7749-0.4079-0.428	5	622.3305948	0.477771103	1	1
314	0.7749-0.4079-0.428	4	622.6375562	NA	NA	NA
314	0.7749-0.4079-0.428	5	623.1055983	0.468042032	1	1
315	0.7749-0.4079-0.428	4	623.4053911	NA	NA	NA
315	0.7749-0.4079-0.428	5	623.8816674	0.476276319	1	1
316	0.7749-0.4079-0.428	4	624.1900261	NA	NA	NA
316	0.7749-0.4079-0.428	5	624.4976982	0.307672153	1	1
317	0.7749-0.4079-0.428	4	624.7910421	NA	NA	NA
317	0.7749-0.4079-0.428	5	625.0896104	0.298568308	1	1
318	0.7749-0.4079-0.428	4	625.3920652	NA	NA	NA
318	0.7749-0.4079-0.428	5	625.6657479	0.273682698	1	0
319	0.7749-0.4079-0.428	4	625.9596995	NA	NA	NA
319	0.7749-0.4079-0.428	5	626.9941018	1.034402281	2	1
320	0.7749-0.4079-0.428	6	627.2786842	14.17357832	NA	12
320	0.7749-0.4079-0.428	7	628.8062625	1.527578247	NA	NA
NA	NA	8	628.811477	NA	NA	5
NA	NA	9	632.1181105	3.30663353	NA	186
NA	NA	99	632.1232489	NA	NA	NA
